# Supplementary material for: STAG2 regulates polycomb and differentiation in urothelial precursors and bladder cancer
Source: PLoS One. 2025 Oct 15;20(10):e0333128. doi: 10.1371/journal.pone.0333128 (PMC12527211; doi:10.1371/journal.pone.0333128)
Supplement: S1 Table — (XLSX) [file pone.0333128.s005.xlsx]

## Sheet: Data Summary
S1 Table
Tab #1 Legend: Top: Summary of the five samples studied by RNA-seq as described in Methods. HCT116 - HCT116 parental cells; Non_KI_16 and PC_4 - two independently-derived non-KO clones of HCT116 cells; STAG2_O_18 and STAG2_O_26 - two independently-derived STAG2 KO clones of HCT116 cells. Bottom: Summary of differentially expressed genes (DEGs). DOWN refers to genes whose expression is reduced aft…
RNA-seq summary
Sample id	Genotype	*Raw reads
HCT116	STAG2 wild-type	371075166
Non_KI_16	STAG2 wild-type	315439807
PC_4	STAG2 wild-type	282926153
STAG2_O_18	STAG2 mutant	338492486
STAG2_O_26	STAG2 mutant	422872489
Raw reads: sequence depth of RNA-seq data
Differentially Expressed Genes
	DOWN	UP
Total DEGs	81	319
>=3-fold change	32	146

## Sheet: Gene Expression Table
S1 Table
Tab #2 Legend: All genes identified by RNA-seq. RAW count refers to total reads per gene. Normalized ratio refers to raw counts normalized to total reads per sample using DESeq2. Statistical summary: baseMean - mean of normalized counts from the five samples; lfcSE - Standard Error (SE) of the log2-fold change; stat - used to determine whether the log2 fold change is significantly different from …
		RAW count					Normalized ratio (output from DESeq2)					Statistical summary from DESeq2
Gene	log2FoldChange (STAG2-MUT/STAG2-WT)	STAG2-WT1	STAG2-WT2	STAG2-WT3	STAG2-MUT1	STAG2-MUT2	STAG2-WT1	STAG2-WT2	STAG2-WT3	STAG2-MUT1	STAG2-MUT2	baseMean	lfcSE	stat	pvalue	padj
STMN2	-22.8012	0	292	1	0	0	0	321.957	0.926295	0	0	64.5766	4.40818	-5.17249	2.30999e-07	4.23307e-05
DXO	-5.79315	1	2	27	0	0	1.1229	2.20518	25.01	0	0	5.66761	2.20305	-2.6296	0.00854842	NA
TAS2R14	-4.94346	0	0	17	0	0	0	0	15.747	0	0	3.1494	3.14255	-1.57307	0.115703	NA
MAGEB1	-4.70668	12	0	0	0	0	13.4747	0	0	0	0	2.69495	3.26795	-1.44025	0.149796	NA
LOC105371485	-4.61376	4	4	4	0	0	4.49158	4.41037	3.70518	0	0	2.52143	2.18246	-2.11402	0.0345138	NA
GAS2L1P2	-4.55595	0	11	0	0	0	0	12.1285	0	0	0	2.4257	3.34433	-1.36229	0.173106	NA
PRH2	-4.36796	7	0	3	0	0	7.86027	0	2.77888	0	0	2.12783	2.79413	-1.56326	0.117991	NA
MSR1	-4.26923	2	7	0	0	0	2.24579	7.71814	0	0	0	1.99279	2.88289	-1.48089	0.138637	NA
SNTG2	-4.26822	15	8	0	0	1	16.8434	8.82073	0	0	0.698555	5.27254	2.15265	-1.98277	0.0473929	NA
LDB2	-4.12901	1	36	0	0	2	1.1229	39.6933	0	0	1.39711	8.44266	2.15309	-1.91771	0.0551474	NA
FOXA2	-4.10943	5	38	1	1	1	5.61448	41.8985	0.926295	1.24379	0.698555	10.0763	1.69513	-2.42425	0.01534	NA
H4C2	-4.08292	6	1	1	0	0	6.73737	1.10259	0.926295	0	0	1.75325	2.63007	-1.5524	0.120567	NA
CALN1	-4.06824	1	6	1	0	0	1.1229	6.61555	0.926295	0	0	1.73295	2.63388	-1.54458	0.122448	NA
OR52W1	-4.04161	1	5	2	0	0	1.1229	5.51296	1.85259	0	0	1.69769	2.56069	-1.57833	0.11449	NA
PART1	-3.99437	3	1	4	0	0	3.36869	1.10259	3.70518	0	0	1.63529	2.54143	-1.5717	0.116021	NA
SERPINB7	-3.99437	3	1	4	0	0	3.36869	1.10259	3.70518	0	0	1.63529	2.54143	-1.5717	0.116021	NA
BMP2	-3.92799	7	0	0	0	0	7.86027	0	0	0	0	1.57205	3.73411	-1.05192	0.292836	NA
LGALS7	-3.91076	3	4	0	0	0	3.36869	4.41037	0	0	0	1.55581	3.02639	-1.29222	0.196281	NA
KRT6B	-3.87033	0	6	1	0	0	0	6.61555	0.926295	0	0	1.50837	3.15482	-1.2268	0.219898	NA
LINC00668	-3.85763	0	21	0	1	0	0	23.1544	0	1.24379	0	4.87964	2.65636	-1.45222	0.146439	NA
KRT16P1	-3.84175	1	4	2	0	0	1.1229	4.41037	1.85259	0	0	1.47717	2.63688	-1.45693	0.145136	NA
LINC02265	-3.83888	0	5	2	0	0	0	5.51296	1.85259	0	0	1.47311	3.08891	-1.24279	0.213944	NA
MIR4285	-3.80709	0	4	3	0	0	0	4.41037	2.77888	0	0	1.43785	3.07504	-1.23806	0.215694	NA
C1QTNF9	-3.73788	8	3	6	0	1	8.98316	3.30777	5.55777	0	0.698555	3.70945	1.89248	-1.97512	0.0482548	NA
SLC16A1-AS1	-3.69823	5	1	0	0	0	5.61448	1.10259	0	0	0	1.34341	3.25072	-1.13766	0.255261	NA
MMP1	-3.68815	1	16	1	1	0	1.1229	17.6415	0.926295	1.24379	0	4.18689	2.1805	-1.69142	0.0907559	NA
ZNF426-DT	-3.6859	2	4	0	0	0	2.24579	4.41037	0	0	0	1.33123	3.1825	-1.15818	0.246792	NA
MIR302A	-3.6521	3	2	1	0	0	3.36869	2.20518	0.926295	0	0	1.30003	2.7264	-1.33953	0.180397	NA
MIR6837	-3.6521	3	2	1	0	0	3.36869	2.20518	0.926295	0	0	1.30003	2.7264	-1.33953	0.180397	NA
PSG8	-3.64481	1	4	1	0	0	1.1229	4.41037	0.926295	0	0	1.29191	2.79507	-1.30401	0.192228	NA
ATF7-NPFF	-3.60986	1	3	2	0	0	1.1229	3.30777	1.85259	0	0	1.25665	2.74106	-1.31696	0.187853	NA
SNORD7	-3.60986	1	3	2	0	0	1.1229	3.30777	1.85259	0	0	1.25665	2.74106	-1.31696	0.187853	NA
MIR12128	-3.60594	0	4	2	0	0	0	4.41037	1.85259	0	0	1.25259	3.22546	-1.11796	0.263582	NA
SNORA11B	-3.57456	1	2	3	0	0	1.1229	2.20518	2.77888	0	0	1.22139	2.75379	-1.29805	0.194269	NA
POU5F1	-3.53784	1	1	4	0	0	1.1229	1.10259	3.70518	0	0	1.18613	2.83451	-1.24813	0.211982	NA
ZNF321P	-3.48784	9	1	6	1	0	10.1061	1.10259	5.55777	1.24379	0	3.60204	2.02167	-1.72522	0.0844876	NA
HS3ST1	-3.4631	3235	4516	4883	159	849	3632.57	4979.3	4523.1	197.763	593.073	2785.16	0.381157	-9.08575	1.02986e-19	3.05025e-16
SLC66A1L	-3.44193	5	0	0	0	0	5.61448	0	0	0	0	1.1229	4.12163	-0.835091	0.403667	NA
IL5	-3.41734	0	5	0	0	0	0	5.51296	0	0	0	1.10259	4.14341	-0.824765	0.409505	NA
POMZP3	-3.41734	0	5	0	0	0	0	5.51296	0	0	0	1.10259	4.14341	-0.824765	0.409505	NA
LOC102724908	-3.41734	0	5	0	0	0	0	5.51296	0	0	0	1.10259	4.14341	-0.824765	0.409505	NA
ADGRF1	-3.41432	900	479	620	95	21	1010.61	528.141	574.303	118.16	14.6697	449.176	1.02143	-3.34268	0.000829749	0.0293965
OTOAP1	-3.38454	3	1	1	0	0	3.36869	1.10259	0.926295	0	0	1.07951	2.91773	-1.15999	0.246053	NA
LINC01783	-3.37969	2	2	1	0	0	2.24579	2.20518	0.926295	0	0	1.07545	2.87254	-1.17655	0.239374	NA
MT1B	-3.3721	0	4	1	0	0	0	4.41037	0.926295	0	0	1.06733	3.45004	-0.977409	0.328367	NA
KCNE4	-3.33833	2	1	2	0	0	2.24579	1.10259	1.85259	0	0	1.04019	2.89016	-1.15507	0.248063	NA
LOC105379807	-3.33364	1	2	2	0	0	1.1229	2.20518	1.85259	0	0	1.03613	2.8923	-1.15259	0.249079	NA
CA4	-3.33364	1	2	2	0	0	1.1229	2.20518	1.85259	0	0	1.03613	2.8923	-1.15259	0.249079	NA
RTEL1-TNFRSF6B	-3.32817	0	3	2	0	0	0	3.30777	1.85259	0	0	1.03207	3.41266	-0.975243	0.32944	NA
KRT16P2	-3.32686	1	15	7	0	2	1.1229	16.5389	6.48406	0	1.39711	5.10859	1.78741	-1.86128	0.0627053	NA
MICU3	-3.29076	1	1	3	0	0	1.1229	1.10259	2.77888	0	0	1.00087	2.95957	-1.1119	0.266179	NA
VSNL1	-3.28932	452	2319	1128	16	372	507.549	2556.91	1044.86	19.9007	259.862	877.816	1.33978	-2.45512	0.0140836	0.148339
MIR151A	-3.28309	0	2	3	0	0	0	2.20518	2.77888	0	0	0.996813	3.44258	-0.953672	0.34025	NA
GGT5	-3.26482	31	133	24	9	5	34.8098	146.645	22.2311	11.1941	3.49278	43.6745	0.896614	-3.64128	0.000271289	0.0137586
STAG2	-3.25489	6029	4988	7770	457	1128	6769.94	5499.73	7197.31	568.412	787.97	4164.67	0.216837	-15.0108	6.24318e-51	4.62276e-47
TAS2R20	-3.24149	1	0	4	0	0	1.1229	0	3.70518	0	0	0.965615	3.53654	-0.916573	0.359366	NA
SPARC	-3.24005	17	117	5	1	13	19.0892	129.003	4.63147	1.24379	9.08122	32.6098	1.20905	-2.67984	0.00736568	0.108644
MIR1303	-3.23615	0	1	4	0	0	0	1.10259	3.70518	0	0	0.961554	3.54034	-0.914079	0.360676	NA
LSAMP	-3.19972	2	9	0	0	1	2.24579	9.92332	0	0	0.698555	2.57353	2.47398	-1.29335	0.19589	NA
RPS4Y1	-3.1154	661	1	1	23	41	742.234	1.10259	0.926295	28.6072	28.6408	160.302	2.66077	-1.17087	NA	NA
PLEKHG7	-3.10402	2	2	0	0	0	2.24579	2.20518	0	0	0	0.890195	3.59616	-0.863148	0.388056	NA
SLC51B	-3.10402	2	2	0	0	0	2.24579	2.20518	0	0	0	0.890195	3.59616	-0.863148	0.388056	NA
WNT5A	-3.0984	1	3	0	0	0	1.1229	3.30777	0	0	0	0.886134	3.64762	-0.84943	0.395642	NA
LGALS7B	-3.0984	1	3	0	0	0	1.1229	3.30777	0	0	0	0.886134	3.64762	-0.84943	0.395642	NA
CES1P2	-3.09513	0	4	0	0	0	0	4.41037	0	0	0	0.882073	4.45249	-0.695145	0.486964	NA
ENTHD1	-3.09513	0	4	0	0	0	0	4.41037	0	0	0	0.882073	4.45249	-0.695145	0.486964	NA
C9orf153	-3.06472	4	3	5	1	0	4.49158	3.30777	4.63147	1.24379	0	2.73492	1.99885	-1.53324	0.125217	NA
SLED1	-3.04972	2	1	1	0	0	2.24579	1.10259	0.926295	0	0	0.854935	3.10743	-0.981428	0.326382	NA
MIR200C	-3.04972	2	1	1	0	0	2.24579	1.10259	0.926295	0	0	0.854935	3.10743	-0.981428	0.326382	NA
MIR1272	-3.04972	2	1	1	0	0	2.24579	1.10259	0.926295	0	0	0.854935	3.10743	-0.981428	0.326382	NA
LOC101929427	-3.04398	1	2	1	0	0	1.1229	2.20518	0.926295	0	0	0.850875	3.11058	-0.97859	0.327783	NA
HES3	-3.03917	0	3	1	0	0	0	3.30777	0.926295	0	0	0.846814	3.69144	-0.823303	0.410336	NA
MIR3159	-3.03917	0	3	1	0	0	0	3.30777	0.926295	0	0	0.846814	3.69144	-0.823303	0.410336	NA
PRKY	-2.99958	40	0	1	2	2	44.9158	0	0.926295	2.48758	1.39711	9.94536	1.83216	-1.63719	0.101591	NA
PARP15	-2.99184	1	1	2	0	0	1.1229	1.10259	1.85259	0	0	0.815615	3.13957	-0.952946	0.340618	NA
LINC00881	-2.99184	1	1	2	0	0	1.1229	1.10259	1.85259	0	0	0.815615	3.13957	-0.952946	0.340618	NA
LINC00384	-2.98405	0	2	2	0	0	0	2.20518	1.85259	0	0	0.811555	3.68668	-0.809414	0.418277	NA
SNORD3C	-2.98405	0	2	2	0	0	0	2.20518	1.85259	0	0	0.811555	3.68668	-0.809414	0.418277	NA
SCARNA26A	-2.94511	2	3	5	0	1	2.24579	3.30777	4.63147	0	0.698555	2.17672	2.11999	-1.38921	0.164768	NA
IL18RAP	-2.93322	1	0	3	0	0	1.1229	0	2.77888	0	0	0.780356	3.77414	-0.777188	0.437048	NA
MIR6839	-2.93322	1	0	3	0	0	1.1229	0	2.77888	0	0	0.780356	3.77414	-0.777188	0.437048	NA
MIR141	-2.93322	1	0	3	0	0	1.1229	0	2.77888	0	0	0.780356	3.77414	-0.777188	0.437048	NA
XXYLT1-AS2	-2.92664	0	1	3	0	0	0	1.10259	2.77888	0	0	0.776295	3.77961	-0.774323	0.43874	NA
TM4SF19-TCTEX1D2	-2.92664	0	1	3	0	0	0	1.10259	2.77888	0	0	0.776295	3.77961	-0.774323	0.43874	NA
ZSCAN5B	-2.92664	0	1	3	0	0	0	1.10259	2.77888	0	0	0.776295	3.77961	-0.774323	0.43874	NA
SCG2	-2.92366	1194	629	2416	115	331	1340.74	693.53	2237.93	143.036	231.222	929.291	0.428026	-6.83055	8.45898e-12	6.95939e-09
KDM5D	-2.9169	80	0	0	3	6	89.8316	0	0	3.73137	4.19133	19.5509	3.60383	-0.809389	0.418291	0.681508
STXBP6	-2.88786	28	6	0	1	3	31.4411	6.61555	0	1.24379	2.09567	8.27922	1.6802	-1.71876	0.0856583	NA
HAS3	-2.87444	1855	796	867	167	194	2082.97	877.663	803.098	207.713	135.52	821.393	0.41416	-6.9404	3.90985e-12	3.61881e-09
ZFP42	-2.85233	2	5	2	0	1	2.24579	5.51296	1.85259	0	0.698555	2.06198	2.18491	-1.30547	0.191733	NA
MIR26A2	-2.85233	2	5	2	0	1	2.24579	5.51296	1.85259	0	0.698555	2.06198	2.18491	-1.30547	0.191733	NA
PURPL	-2.84069	7	110	16	7	7	7.86027	121.285	14.8207	8.70654	4.88989	31.5125	1.08023	-2.6297	0.00854593	0.117487
SNORD81	-2.8131	14	8	22	1	4	15.7205	8.82073	20.3785	1.24379	2.79422	9.79155	1.07933	-2.60633	0.00915177	NA
TRIM55	-2.75528	2	10	6	1	1	2.24579	11.0259	5.55777	1.24379	0.698555	4.15436	1.62817	-1.69226	0.0905966	NA
MIR765	-2.70268	3	0	0	0	0	3.36869	0	0	0	0	0.673737	4.48083	-0.603166	0.546398	NA
SERTAD4	-2.70268	3	0	0	0	0	3.36869	0	0	0	0	0.673737	4.48083	-0.603166	0.546398	NA
LOC100128325	-2.70268	3	0	0	0	0	3.36869	0	0	0	0	0.673737	4.48083	-0.603166	0.546398	NA
MAGEC2	-2.70268	3	0	0	0	0	3.36869	0	0	0	0	0.673737	4.48083	-0.603166	0.546398	NA
LINC02558	-2.70268	3	0	0	0	0	3.36869	0	0	0	0	0.673737	4.48083	-0.603166	0.546398	NA
PDE11A-AS1	-2.69247	2	1	0	0	0	2.24579	1.10259	0	0	0	0.669676	3.98767	-0.675198	0.49955	NA
CASC16	-2.69247	2	1	0	0	0	2.24579	1.10259	0	0	0	0.669676	3.98767	-0.675198	0.49955	NA
CHI3L2	-2.6847	1	2	0	0	0	1.1229	2.20518	0	0	0	0.665616	3.99471	-0.672065	0.501542	NA
HSD3B2	-2.6847	1	2	0	0	0	1.1229	2.20518	0	0	0	0.665616	3.99471	-0.672065	0.501542	NA
LINC01087	-2.6847	1	2	0	0	0	1.1229	2.20518	0	0	0	0.665616	3.99471	-0.672065	0.501542	NA
LOC100507547	-2.6847	1	2	0	0	0	1.1229	2.20518	0	0	0	0.665616	3.99471	-0.672065	0.501542	NA
MIR4648	-2.6847	1	2	0	0	0	1.1229	2.20518	0	0	0	0.665616	3.99471	-0.672065	0.501542	NA
DLK1	-2.6847	1	2	0	0	0	1.1229	2.20518	0	0	0	0.665616	3.99471	-0.672065	0.501542	NA
EFCAB3	-2.6847	1	2	0	0	0	1.1229	2.20518	0	0	0	0.665616	3.99471	-0.672065	0.501542	NA
FCER2	-2.6847	1	2	0	0	0	1.1229	2.20518	0	0	0	0.665616	3.99471	-0.672065	0.501542	NA
ZNF69	-2.6847	1	2	0	0	0	1.1229	2.20518	0	0	0	0.665616	3.99471	-0.672065	0.501542	NA
PCP4	-2.6847	1	2	0	0	0	1.1229	2.20518	0	0	0	0.665616	3.99471	-0.672065	0.501542	NA
FCGR1A	-2.67864	0	3	0	0	0	0	3.30777	0	0	0	0.661555	4.48205	-0.597638	0.550081	NA
TTC29	-2.67864	0	3	0	0	0	0	3.30777	0	0	0	0.661555	4.48205	-0.597638	0.550081	NA
MIR588	-2.67864	0	3	0	0	0	0	3.30777	0	0	0	0.661555	4.48205	-0.597638	0.550081	NA
NEFL	-2.67864	0	3	0	0	0	0	3.30777	0	0	0	0.661555	4.48205	-0.597638	0.550081	NA
C10orf126	-2.67864	0	3	0	0	0	0	3.30777	0	0	0	0.661555	4.48205	-0.597638	0.550081	NA
SORCS1	-2.67864	0	3	0	0	0	0	3.30777	0	0	0	0.661555	4.48205	-0.597638	0.550081	NA
FGF3	-2.67864	0	3	0	0	0	0	3.30777	0	0	0	0.661555	4.48205	-0.597638	0.550081	NA
LINC02582	-2.67864	0	3	0	0	0	0	3.30777	0	0	0	0.661555	4.48205	-0.597638	0.550081	NA
CSF2RB	-2.67864	0	3	0	0	0	0	3.30777	0	0	0	0.661555	4.48205	-0.597638	0.550081	NA
XCL1	-2.65735	0	5	3	0	1	0	5.51296	2.77888	0	0.698555	1.79808	2.57898	-1.03039	0.302828	NA
SLC40A1	-2.65275	57	133	0	1	30	64.005	146.645	0	1.24379	20.9567	46.57	2.57057	-1.03197	0.302087	0.587782
NIPAL4	-2.65196	2	12	15	0	4	2.24579	13.2311	13.8944	0	2.79422	6.43311	1.47482	-1.79815	0.0721525	NA
VIM-AS1	-2.65147	10	18	18	1	5	11.229	19.8466	16.6733	1.24379	3.49278	10.4971	1.01044	-2.62407	0.00868863	NA
LINC02584	-2.64537	1	6	2	1	0	1.1229	6.61555	1.85259	1.24379	0	2.16696	2.24489	-1.1784	0.238639	NA
LOC101927914	-2.6301	0	4	4	0	1	0	4.41037	3.70518	0	0.698555	1.76282	2.57502	-1.02139	0.30707	NA
TOPAZ1	-2.62223	2	0	1	0	0	2.24579	0	0.926295	0	0	0.634417	4.05126	-0.647263	0.517462	NA
LINC00454	-2.62223	2	0	1	0	0	2.24579	0	0.926295	0	0	0.634417	4.05126	-0.647263	0.517462	NA
SNORA24B	-2.62223	2	0	1	0	0	2.24579	0	0.926295	0	0	0.634417	4.05126	-0.647263	0.517462	NA
CYP1A2	-2.62223	2	0	1	0	0	2.24579	0	0.926295	0	0	0.634417	4.05126	-0.647263	0.517462	NA
B4GALNT2	-2.62223	2	0	1	0	0	2.24579	0	0.926295	0	0	0.634417	4.05126	-0.647263	0.517462	NA
SPDYE8	-2.61361	1	1	1	0	0	1.1229	1.10259	0.926295	0	0	0.630356	3.42794	-0.762443	0.445796	NA
C8orf44-SGK3	-2.61361	1	1	1	0	0	1.1229	1.10259	0.926295	0	0	0.630356	3.42794	-0.762443	0.445796	NA
ARPIN-AP3S2	-2.61361	1	1	1	0	0	1.1229	1.10259	0.926295	0	0	0.630356	3.42794	-0.762443	0.445796	NA
IGLL5	-2.61361	1	1	1	0	0	1.1229	1.10259	0.926295	0	0	0.630356	3.42794	-0.762443	0.445796	NA
SMARCB1	-2.61361	1	1	1	0	0	1.1229	1.10259	0.926295	0	0	0.630356	3.42794	-0.762443	0.445796	NA
CAMP	-2.60594	0	2	1	0	0	0	2.20518	0.926295	0	0	0.626296	4.06686	-0.640774	0.521669	NA
MUC12-AS1	-2.60594	0	2	1	0	0	0	2.20518	0.926295	0	0	0.626296	4.06686	-0.640774	0.521669	NA
ADRA1A	-2.60594	0	2	1	0	0	0	2.20518	0.926295	0	0	0.626296	4.06686	-0.640774	0.521669	NA
FGF6	-2.60594	0	2	1	0	0	0	2.20518	0.926295	0	0	0.626296	4.06686	-0.640774	0.521669	NA
TBC1D21	-2.60594	0	2	1	0	0	0	2.20518	0.926295	0	0	0.626296	4.06686	-0.640774	0.521669	NA
FLJ40194	-2.60594	0	2	1	0	0	0	2.20518	0.926295	0	0	0.626296	4.06686	-0.640774	0.521669	NA
AOAH	-2.59899	2	37	6	4	1	2.24579	40.7959	5.55777	4.97516	0.698555	10.8546	1.42582	-1.8228	0.068333	NA
GIP	-2.57439	5	7	1	0	2	5.61448	7.71814	0.926295	0	1.39711	3.1312	1.91957	-1.34113	0.17988	NA
MAP6	-2.57335	12	0	0	0	2	13.4747	0	0	0	1.39711	2.97437	2.74985	-0.935816	0.349368	NA
WNT16	-2.57185	3712	5218	5284	999	604	4168.19	5753.32	4894.54	1242.55	421.927	3296.11	0.380018	-6.76772	1.30827e-11	1.0197e-08
LINC01602	-2.55921	0	5	4	1	0	0	5.51296	3.70518	1.24379	0	2.09239	2.49543	-1.02556	0.3051	NA
ANKS4B	-2.55072	1	6	0	0	1	1.1229	6.61555	0	0	0.698555	1.6874	2.73314	-0.933256	0.350688	NA
MIR2467	-2.54009	1	0	2	0	0	1.1229	0	1.85259	0	0	0.595097	4.12956	-0.615098	0.53849	NA
FAM153B	-2.54009	1	0	2	0	0	1.1229	0	1.85259	0	0	0.595097	4.12956	-0.615098	0.53849	NA
CA5B	-2.54009	1	0	2	0	0	1.1229	0	1.85259	0	0	0.595097	4.12956	-0.615098	0.53849	NA
VSIG10L2	-2.54009	1	0	2	0	0	1.1229	0	1.85259	0	0	0.595097	4.12956	-0.615098	0.53849	NA
MIR6505	-2.54009	1	0	2	0	0	1.1229	0	1.85259	0	0	0.595097	4.12956	-0.615098	0.53849	NA
LINC02322	-2.54009	1	0	2	0	0	1.1229	0	1.85259	0	0	0.595097	4.12956	-0.615098	0.53849	NA
LOC100996413	-2.54009	1	0	2	0	0	1.1229	0	1.85259	0	0	0.595097	4.12956	-0.615098	0.53849	NA
AATF	-2.54009	1	0	2	0	0	1.1229	0	1.85259	0	0	0.595097	4.12956	-0.615098	0.53849	NA
LOC105372069	-2.54009	1	0	2	0	0	1.1229	0	1.85259	0	0	0.595097	4.12956	-0.615098	0.53849	NA
MIR1262	-2.53151	0	1	2	0	0	0	1.10259	1.85259	0	0	0.591036	4.13818	-0.611744	0.540707	NA
MPPED2	-2.53151	0	1	2	0	0	0	1.10259	1.85259	0	0	0.591036	4.13818	-0.611744	0.540707	NA
DERPC	-2.53151	0	1	2	0	0	0	1.10259	1.85259	0	0	0.591036	4.13818	-0.611744	0.540707	NA
HP	-2.53151	0	1	2	0	0	0	1.10259	1.85259	0	0	0.591036	4.13818	-0.611744	0.540707	NA
MT1JP	-2.51782	4	2	1	0	1	4.49158	2.20518	0.926295	0	0.698555	1.66432	2.34204	-1.07505	0.282351	NA
MIR4527HG	-2.51546	9	10	2	1	2	10.1061	11.0259	1.85259	1.24379	1.39711	5.12509	1.47457	-1.70589	0.0880292	NA
MYH8	-2.51107	1	5	1	0	1	1.1229	5.51296	0.926295	0	0.698555	1.65214	2.41145	-1.04131	0.297733	NA
PRH1-TAS2R14	-2.49569	5	0	11	1	1	5.61448	0	10.1892	1.24379	0.698555	3.54921	1.93751	-1.28809	0.197714	NA
ZNF550	-2.4903	34	35	32	8	5	38.1784	38.5907	29.6414	9.95033	3.49278	23.9707	0.698364	-3.56591	0.000362597	0.0166396
LOC101927623	-2.48417	3	2	2	0	1	3.36869	2.20518	1.85259	0	0.698555	1.625	2.28578	-1.08679	0.277128	NA
CACNG6	-2.48105	2	3	2	0	1	2.24579	3.30777	1.85259	0	0.698555	1.62094	2.28623	-1.08522	0.277826	NA
LINC01951	-2.47926	2	6	0	1	0	2.24579	6.61555	0	1.24379	0	2.02103	2.57734	-0.961946	0.336076	NA
DRAIC	-2.4653	1	5	2	1	0	1.1229	5.51296	1.85259	1.24379	0	1.94645	2.28037	-1.0811	0.279654	NA
PLSCR2	-2.4508	0	0	3	0	0	0	0	2.77888	0	0	0.555777	4.49468	-0.545266	0.585571	NA
LOC105370980	-2.4508	0	0	3	0	0	0	0	2.77888	0	0	0.555777	4.49468	-0.545266	0.585571	NA
LOC101927839	-2.4508	0	0	3	0	0	0	0	2.77888	0	0	0.555777	4.49468	-0.545266	0.585571	NA
CISD3	-2.4508	0	0	3	0	0	0	0	2.77888	0	0	0.555777	4.49468	-0.545266	0.585571	NA
MIR6069	-2.4508	0	0	3	0	0	0	0	2.77888	0	0	0.555777	4.49468	-0.545266	0.585571	NA
SKIV2L	-2.44399	1	1	24	2	1	1.1229	1.10259	22.2311	2.48758	0.698555	5.52854	1.74907	-1.3973	0.162322	NA
LOC102724404	-2.44098	12	24	15	1	7	13.4747	26.4622	13.8944	1.24379	4.88989	11.993	0.974536	-2.50476	0.0122533	NA
ZFY	-2.43267	31	0	0	3	1	34.8098	0	0	3.73137	0.698555	7.84794	2.10163	-1.15751	0.247063	NA
ITIH5	-2.42184	0	8	0	1	0	0	8.82073	0	1.24379	0	2.0129	3.06867	-0.789214	0.429987	NA
EIF1AY	-2.40786	89	1	0	4	11	99.9377	1.10259	0	4.97516	7.68411	22.7399	2.7201	-0.885211	0.376043	0.647762
CXCR4	-2.39641	13	26	29	1	10	14.5976	28.6674	26.8626	1.24379	6.98555	15.6714	0.891055	-2.68941	0.00715777	0.10707
CCDC192	-2.39261	0	2	5	0	1	0	2.20518	4.63147	0	0.698555	1.50704	2.6973	-0.887042	0.375056	NA
MIR93	-2.39261	0	2	5	0	1	0	2.20518	4.63147	0	0.698555	1.50704	2.6973	-0.887042	0.375056	NA
SI	-2.33548	0	6	0	0	1	0	6.61555	0	0	0.698555	1.46282	3.27806	-0.712457	0.476182	NA
LOC100506688	-2.3294	1	5	0	0	1	1.1229	5.51296	0	0	0.698555	1.46688	2.80707	-0.829834	0.406633	NA
CALB1	-2.30763	2	27	5	3	2	2.24579	29.77	4.63147	3.73137	1.39711	8.35514	1.39376	-1.65569	0.0977849	NA
SRD5A1P1	-2.28663	2	3	1	0	1	2.24579	3.30777	0.926295	0	0.698555	1.43568	2.4097	-0.948927	0.342658	NA
CTAGE1	-2.28663	2	3	1	0	1	2.24579	3.30777	0.926295	0	0.698555	1.43568	2.4097	-0.948927	0.342658	NA
LOC101928942	-2.28631	2	6	3	0	2	2.24579	6.61555	2.77888	0	1.39711	2.60747	1.91598	-1.19328	0.232759	NA
SUSD2	-2.28266	602	7085	1020	909	232	675.983	7811.86	944.821	1130.61	162.065	2145.07	1.51947	-1.50228	0.133025	0.396785
SGCG	-2.27741	7	1	5	1	1	7.86027	1.10259	4.63147	1.24379	0.698555	3.10734	1.76751	-1.28849	0.197576	NA
DRD1	-2.27554	93	195	131	48	2	104.429	215.005	121.345	59.702	1.39711	100.376	1.48037	-1.53714	0.124258	0.383499
LINC01564	-2.27524	3	2	2	1	0	3.36869	2.20518	1.85259	1.24379	0	1.73405	2.26593	-1.00411	0.315328	NA
LOC105369212	-2.25723	11	29	16	6	2	12.3519	31.9752	14.8207	7.46274	1.39711	13.6015	0.992165	-2.27505	0.0229028	NA
MAGEB6	-2.25595	0	32	0	4	0	0	35.2829	0	4.97516	0	8.05162	4.22083	-0.53448	0.59301	NA
LINC01108	-2.25258	2	2	2	0	1	2.24579	2.20518	1.85259	0	0.698555	1.40042	2.37221	-0.949572	0.34233	NA
LINC01543	-2.25258	2	2	2	0	1	2.24579	2.20518	1.85259	0	0.698555	1.40042	2.37221	-0.949572	0.34233	NA
TXLNGY	-2.23248	84	0	0	4	12	94.3232	0	0	4.97516	8.38266	21.5362	3.61029	-0.618366	0.536334	0.763783
ADAM19	-2.22674	5732	10816	10530	1367	3296	6436.44	11925.6	9753.88	1700.26	2302.44	6423.73	0.279528	-7.96609	1.63778e-15	2.42539e-12
STK19	-2.22074	2	1	3	0	1	2.24579	1.10259	2.77888	0	0.698555	1.36516	2.42194	-0.916923	0.359183	NA
CRTAC1	-2.219	0	3	3	0	1	0	3.30777	2.77888	0	0.698555	1.35704	2.74836	-0.807391	0.419441	NA
DDX3Y	-2.18682	350	1	0	29	31	393.013	1.10259	0	36.0699	21.6552	90.3682	3.07041	-0.712224	0.476326	0.722959
TMPRSS11D	-2.18495	0	4	3	1	0	0	4.41037	2.77888	1.24379	0	1.68661	2.62597	-0.832057	0.405377	NA
LINC01405	-2.18491	121	692	32	38	127	135.87	762.993	29.6414	47.2641	88.7165	212.897	1.45468	-1.50198	0.133102	0.396841
LINC01762	-2.18179	2	7	3	1	1	2.24579	7.71814	2.77888	1.24379	0.698555	2.93703	1.74549	-1.24996	0.211315	NA
LAMA4	-2.16153	35	152	4	2	41	39.3013	167.594	3.70518	2.48758	28.6408	48.3458	1.80052	-1.2005	0.229946	0.514228
PPARG	-2.14984	1451	904	1283	201	460	1629.32	996.743	1188.44	250.002	321.335	877.168	0.265364	-8.10148	5.42953e-16	1.00507e-12
TNFSF18	-2.13415	54	68	128	12	33	60.6364	74.9762	118.566	14.9255	23.0523	58.4312	0.498635	-4.27999	1.86901e-05	0.00162813
GCM1	-2.13165	6	5	9	0	4	6.73737	5.51296	8.33665	0	2.79422	4.67624	1.45007	-1.47003	0.141553	NA
LINC00326	-2.11753	62	149	121	24	34	69.6195	164.286	112.082	29.851	23.7509	79.9178	0.473462	-4.47244	7.7332e-06	0.00078894
RBM14-RBM4	-2.11686	0	2	5	1	0	0	2.20518	4.63147	1.24379	0	1.61609	2.6688	-0.793187	0.427669	NA
MIR3659	-2.1139	2	0	0	0	0	2.24579	0	0	0	0	0.449158	4.51734	-0.467953	0.639818	NA
MIR5696	-2.1139	2	0	0	0	0	2.24579	0	0	0	0	0.449158	4.51734	-0.467953	0.639818	NA
CLRN1-AS1	-2.1139	2	0	0	0	0	2.24579	0	0	0	0	0.449158	4.51734	-0.467953	0.639818	NA
LINC01983	-2.1139	2	0	0	0	0	2.24579	0	0	0	0	0.449158	4.51734	-0.467953	0.639818	NA
LINC00575	-2.1139	2	0	0	0	0	2.24579	0	0	0	0	0.449158	4.51734	-0.467953	0.639818	NA
S100Z	-2.1139	2	0	0	0	0	2.24579	0	0	0	0	0.449158	4.51734	-0.467953	0.639818	NA
MICB	-2.1139	2	0	0	0	0	2.24579	0	0	0	0	0.449158	4.51734	-0.467953	0.639818	NA
GLYATL3	-2.1139	2	0	0	0	0	2.24579	0	0	0	0	0.449158	4.51734	-0.467953	0.639818	NA
MIR4652	-2.1139	2	0	0	0	0	2.24579	0	0	0	0	0.449158	4.51734	-0.467953	0.639818	NA
ASB10	-2.1139	2	0	0	0	0	2.24579	0	0	0	0	0.449158	4.51734	-0.467953	0.639818	NA
LOC102723709	-2.1139	2	0	0	0	0	2.24579	0	0	0	0	0.449158	4.51734	-0.467953	0.639818	NA
LOC101927502	-2.1139	2	0	0	0	0	2.24579	0	0	0	0	0.449158	4.51734	-0.467953	0.639818	NA
MIR3651	-2.1139	2	0	0	0	0	2.24579	0	0	0	0	0.449158	4.51734	-0.467953	0.639818	NA
RPL36A-HNRNPH2	-2.1139	2	0	0	0	0	2.24579	0	0	0	0	0.449158	4.51734	-0.467953	0.639818	NA
SMIM9	-2.1139	2	0	0	0	0	2.24579	0	0	0	0	0.449158	4.51734	-0.467953	0.639818	NA
FAM25E	-2.1139	2	0	0	0	0	2.24579	0	0	0	0	0.449158	4.51734	-0.467953	0.639818	NA
GJB6	-2.1139	2	0	0	0	0	2.24579	0	0	0	0	0.449158	4.51734	-0.467953	0.639818	NA
KLHL1	-2.1139	2	0	0	0	0	2.24579	0	0	0	0	0.449158	4.51734	-0.467953	0.639818	NA
OR11H4	-2.1139	2	0	0	0	0	2.24579	0	0	0	0	0.449158	4.51734	-0.467953	0.639818	NA
GZMB	-2.1139	2	0	0	0	0	2.24579	0	0	0	0	0.449158	4.51734	-0.467953	0.639818	NA
ITPK1-AS1	-2.1139	2	0	0	0	0	2.24579	0	0	0	0	0.449158	4.51734	-0.467953	0.639818	NA
HBQ1	-2.1139	2	0	0	0	0	2.24579	0	0	0	0	0.449158	4.51734	-0.467953	0.639818	NA
TNFRSF17	-2.1139	2	0	0	0	0	2.24579	0	0	0	0	0.449158	4.51734	-0.467953	0.639818	NA
MYO19	-2.1139	2	0	0	0	0	2.24579	0	0	0	0	0.449158	4.51734	-0.467953	0.639818	NA
ZNF790-AS1	-2.1139	2	0	0	0	0	2.24579	0	0	0	0	0.449158	4.51734	-0.467953	0.639818	NA
SIRPB3P	-2.1139	2	0	0	0	0	2.24579	0	0	0	0	0.449158	4.51734	-0.467953	0.639818	NA
SNORD14C	-2.11066	15	7	29	3	6	16.8434	7.71814	26.8626	3.73137	4.19133	11.8694	0.959577	-2.19957	0.0278371	NA
TMEM82	-2.10243	1	1	0	0	0	1.1229	1.10259	0	0	0	0.445097	4.51821	-0.465324	0.641699	NA
DPYD-AS2	-2.10243	1	1	0	0	0	1.1229	1.10259	0	0	0	0.445097	4.51821	-0.465324	0.641699	NA
TSHB	-2.10243	1	1	0	0	0	1.1229	1.10259	0	0	0	0.445097	4.51821	-0.465324	0.641699	NA
TEX35	-2.10243	1	1	0	0	0	1.1229	1.10259	0	0	0	0.445097	4.51821	-0.465324	0.641699	NA
LINC01960	-2.10243	1	1	0	0	0	1.1229	1.10259	0	0	0	0.445097	4.51821	-0.465324	0.641699	NA
TAFA1	-2.10243	1	1	0	0	0	1.1229	1.10259	0	0	0	0.445097	4.51821	-0.465324	0.641699	NA
LINC00636	-2.10243	1	1	0	0	0	1.1229	1.10259	0	0	0	0.445097	4.51821	-0.465324	0.641699	NA
HAND2-AS1	-2.10243	1	1	0	0	0	1.1229	1.10259	0	0	0	0.445097	4.51821	-0.465324	0.641699	NA
C5orf66-AS2	-2.10243	1	1	0	0	0	1.1229	1.10259	0	0	0	0.445097	4.51821	-0.465324	0.641699	NA
HSD17B8	-2.10243	1	1	0	0	0	1.1229	1.10259	0	0	0	0.445097	4.51821	-0.465324	0.641699	NA
NR2E1	-2.10243	1	1	0	0	0	1.1229	1.10259	0	0	0	0.445097	4.51821	-0.465324	0.641699	NA
PRKAR1B-AS1	-2.10243	1	1	0	0	0	1.1229	1.10259	0	0	0	0.445097	4.51821	-0.465324	0.641699	NA
MIR124-1HG	-2.10243	1	1	0	0	0	1.1229	1.10259	0	0	0	0.445097	4.51821	-0.465324	0.641699	NA
MIR4286	-2.10243	1	1	0	0	0	1.1229	1.10259	0	0	0	0.445097	4.51821	-0.465324	0.641699	NA
CCDC166	-2.10243	1	1	0	0	0	1.1229	1.10259	0	0	0	0.445097	4.51821	-0.465324	0.641699	NA
GPR21	-2.10243	1	1	0	0	0	1.1229	1.10259	0	0	0	0.445097	4.51821	-0.465324	0.641699	NA
MIR224	-2.10243	1	1	0	0	0	1.1229	1.10259	0	0	0	0.445097	4.51821	-0.465324	0.641699	NA
PNMA6E	-2.10243	1	1	0	0	0	1.1229	1.10259	0	0	0	0.445097	4.51821	-0.465324	0.641699	NA
MIR3973	-2.10243	1	1	0	0	0	1.1229	1.10259	0	0	0	0.445097	4.51821	-0.465324	0.641699	NA
OR10V2P	-2.10243	1	1	0	0	0	1.1229	1.10259	0	0	0	0.445097	4.51821	-0.465324	0.641699	NA
LOC102724265	-2.10243	1	1	0	0	0	1.1229	1.10259	0	0	0	0.445097	4.51821	-0.465324	0.641699	NA
CLEC4D	-2.10243	1	1	0	0	0	1.1229	1.10259	0	0	0	0.445097	4.51821	-0.465324	0.641699	NA
RNF17	-2.10243	1	1	0	0	0	1.1229	1.10259	0	0	0	0.445097	4.51821	-0.465324	0.641699	NA
FLT1	-2.10243	1	1	0	0	0	1.1229	1.10259	0	0	0	0.445097	4.51821	-0.465324	0.641699	NA
METTL21C	-2.10243	1	1	0	0	0	1.1229	1.10259	0	0	0	0.445097	4.51821	-0.465324	0.641699	NA
ARL5C	-2.10243	1	1	0	0	0	1.1229	1.10259	0	0	0	0.445097	4.51821	-0.465324	0.641699	NA
G6PC	-2.10243	1	1	0	0	0	1.1229	1.10259	0	0	0	0.445097	4.51821	-0.465324	0.641699	NA
MIR4320	-2.10243	1	1	0	0	0	1.1229	1.10259	0	0	0	0.445097	4.51821	-0.465324	0.641699	NA
LOC390877	-2.10243	1	1	0	0	0	1.1229	1.10259	0	0	0	0.445097	4.51821	-0.465324	0.641699	NA
MIR330	-2.10243	1	1	0	0	0	1.1229	1.10259	0	0	0	0.445097	4.51821	-0.465324	0.641699	NA
TPRX1	-2.10243	1	1	0	0	0	1.1229	1.10259	0	0	0	0.445097	4.51821	-0.465324	0.641699	NA
SIGLEC5	-2.10243	1	1	0	0	0	1.1229	1.10259	0	0	0	0.445097	4.51821	-0.465324	0.641699	NA
MIR99B	-2.10243	1	1	0	0	0	1.1229	1.10259	0	0	0	0.445097	4.51821	-0.465324	0.641699	NA
ZNF880	-2.10243	1	1	0	0	0	1.1229	1.10259	0	0	0	0.445097	4.51821	-0.465324	0.641699	NA
FAM230B	-2.10243	1	1	0	0	0	1.1229	1.10259	0	0	0	0.445097	4.51821	-0.465324	0.641699	NA
ZNF280B	-2.10243	1	1	0	0	0	1.1229	1.10259	0	0	0	0.445097	4.51821	-0.465324	0.641699	NA
LINC01364	-2.09088	0	2	0	0	0	0	2.20518	0	0	0	0.441037	4.51909	-0.462678	0.643595	NA
S100A7	-2.09088	0	2	0	0	0	0	2.20518	0	0	0	0.441037	4.51909	-0.462678	0.643595	NA
LINC00298	-2.09088	0	2	0	0	0	0	2.20518	0	0	0	0.441037	4.51909	-0.462678	0.643595	NA
MIR1301	-2.09088	0	2	0	0	0	0	2.20518	0	0	0	0.441037	4.51909	-0.462678	0.643595	NA
BMP10	-2.09088	0	2	0	0	0	0	2.20518	0	0	0	0.441037	4.51909	-0.462678	0.643595	NA
MARCO	-2.09088	0	2	0	0	0	0	2.20518	0	0	0	0.441037	4.51909	-0.462678	0.643595	NA
SLC6A11	-2.09088	0	2	0	0	0	0	2.20518	0	0	0	0.441037	4.51909	-0.462678	0.643595	NA
CCR5AS	-2.09088	0	2	0	0	0	0	2.20518	0	0	0	0.441037	4.51909	-0.462678	0.643595	NA
ROBO1	-2.09088	0	2	0	0	0	0	2.20518	0	0	0	0.441037	4.51909	-0.462678	0.643595	NA
BCHE	-2.09088	0	2	0	0	0	0	2.20518	0	0	0	0.441037	4.51909	-0.462678	0.643595	NA
LINC02492	-2.09088	0	2	0	0	0	0	2.20518	0	0	0	0.441037	4.51909	-0.462678	0.643595	NA
LINC02101	-2.09088	0	2	0	0	0	0	2.20518	0	0	0	0.441037	4.51909	-0.462678	0.643595	NA
CRHBP	-2.09088	0	2	0	0	0	0	2.20518	0	0	0	0.441037	4.51909	-0.462678	0.643595	NA
CLMAT3	-2.09088	0	2	0	0	0	0	2.20518	0	0	0	0.441037	4.51909	-0.462678	0.643595	NA
TRIM74	-2.09088	0	2	0	0	0	0	2.20518	0	0	0	0.441037	4.51909	-0.462678	0.643595	NA
LOC100133091	-2.09088	0	2	0	0	0	0	2.20518	0	0	0	0.441037	4.51909	-0.462678	0.643595	NA
LOC101927243	-2.09088	0	2	0	0	0	0	2.20518	0	0	0	0.441037	4.51909	-0.462678	0.643595	NA
AKR1B15	-2.09088	0	2	0	0	0	0	2.20518	0	0	0	0.441037	4.51909	-0.462678	0.643595	NA
LLCFC1	-2.09088	0	2	0	0	0	0	2.20518	0	0	0	0.441037	4.51909	-0.462678	0.643595	NA
LOC157273	-2.09088	0	2	0	0	0	0	2.20518	0	0	0	0.441037	4.51909	-0.462678	0.643595	NA
IFNA5	-2.09088	0	2	0	0	0	0	2.20518	0	0	0	0.441037	4.51909	-0.462678	0.643595	NA
MIR147A	-2.09088	0	2	0	0	0	0	2.20518	0	0	0	0.441037	4.51909	-0.462678	0.643595	NA
OR1K1	-2.09088	0	2	0	0	0	0	2.20518	0	0	0	0.441037	4.51909	-0.462678	0.643595	NA
NCBP2L	-2.09088	0	2	0	0	0	0	2.20518	0	0	0	0.441037	4.51909	-0.462678	0.643595	NA
TEX13C	-2.09088	0	2	0	0	0	0	2.20518	0	0	0	0.441037	4.51909	-0.462678	0.643595	NA
LASTR	-2.09088	0	2	0	0	0	0	2.20518	0	0	0	0.441037	4.51909	-0.462678	0.643595	NA
LINC02683	-2.09088	0	2	0	0	0	0	2.20518	0	0	0	0.441037	4.51909	-0.462678	0.643595	NA
CCDC179	-2.09088	0	2	0	0	0	0	2.20518	0	0	0	0.441037	4.51909	-0.462678	0.643595	NA
SLC22A12	-2.09088	0	2	0	0	0	0	2.20518	0	0	0	0.441037	4.51909	-0.462678	0.643595	NA
TMEM132D-AS1	-2.09088	0	2	0	0	0	0	2.20518	0	0	0	0.441037	4.51909	-0.462678	0.643595	NA
CCDC70	-2.09088	0	2	0	0	0	0	2.20518	0	0	0	0.441037	4.51909	-0.462678	0.643595	NA
LINC00648	-2.09088	0	2	0	0	0	0	2.20518	0	0	0	0.441037	4.51909	-0.462678	0.643595	NA
PPIAP46	-2.09088	0	2	0	0	0	0	2.20518	0	0	0	0.441037	4.51909	-0.462678	0.643595	NA
LOC102723692	-2.09088	0	2	0	0	0	0	2.20518	0	0	0	0.441037	4.51909	-0.462678	0.643595	NA
TOX3	-2.09088	0	2	0	0	0	0	2.20518	0	0	0	0.441037	4.51909	-0.462678	0.643595	NA
KRT16P3	-2.09088	0	2	0	0	0	0	2.20518	0	0	0	0.441037	4.51909	-0.462678	0.643595	NA
THRA1/BTR	-2.09088	0	2	0	0	0	0	2.20518	0	0	0	0.441037	4.51909	-0.462678	0.643595	NA
LINC02078	-2.09088	0	2	0	0	0	0	2.20518	0	0	0	0.441037	4.51909	-0.462678	0.643595	NA
AZU1	-2.09088	0	2	0	0	0	0	2.20518	0	0	0	0.441037	4.51909	-0.462678	0.643595	NA
LINC01480	-2.09088	0	2	0	0	0	0	2.20518	0	0	0	0.441037	4.51909	-0.462678	0.643595	NA
SIGLEC9	-2.09088	0	2	0	0	0	0	2.20518	0	0	0	0.441037	4.51909	-0.462678	0.643595	NA
LBP	-2.09088	0	2	0	0	0	0	2.20518	0	0	0	0.441037	4.51909	-0.462678	0.643595	NA
ANXA10	-2.08805	495	114	44	75	29	555.833	125.695	40.757	93.2843	20.2581	167.166	1.38994	-1.50226	0.13303	0.396785
HCAR2	-2.08783	18	11	20	3	6	20.2121	12.1285	18.5259	3.73137	4.19133	11.7578	0.878003	-2.37794	0.0174099	NA
MIR4489	-2.08123	4	1	0	0	1	4.49158	1.10259	0	0	0.698555	1.25855	2.89937	-0.717822	0.472867	NA
SNORD65	-2.07967	8	3	5	1	2	8.98316	3.30777	4.63147	1.24379	1.39711	3.91266	1.48726	-1.39832	0.162017	NA
PMCH	-2.07416	9	3	11	2	2	10.1061	3.30777	10.1892	2.48758	1.39711	5.49755	1.30559	-1.58867	0.112134	NA
FAM41C	-2.07047	2	3	0	0	1	2.24579	3.30777	0	0	0.698555	1.25042	2.83861	-0.729397	0.465759	NA
TRHR	-2.06452	9	9	11	3	2	10.1061	9.92332	10.1892	3.73137	1.39711	7.06942	1.11666	-1.84883	0.0644818	NA
SERPINF2	-2.05596	35	2	1	2	6	39.3013	2.20518	0.926295	2.48758	4.19133	9.82235	1.51547	-1.35665	0.174894	NA
CHRNA9	-2.05028	2	13	0	1	2	2.24579	14.3337	0	1.24379	1.39711	3.84408	1.9365	-1.05875	0.289712	NA
PRR35	-2.04084	4	0	1	0	1	4.49158	0	0.926295	0	0.698555	1.22329	2.91302	-0.700592	0.483558	NA
PCDH17	-2.0391	1	5	0	1	0	1.1229	5.51296	0	1.24379	0	1.57593	2.7753	-0.734732	0.462503	NA
C16orf89	-2.03275	3	5	6	0	3	3.36869	5.51296	5.55777	0	2.09567	3.30702	1.66383	-1.22173	0.221809	NA
RNF113B	-2.02608	3	1	1	0	1	3.36869	1.10259	0.926295	0	0.698555	1.21923	2.54897	-0.794862	0.426694	NA
RNU5D-1	-2.02063	4	2	5	1	1	4.49158	2.20518	4.63147	1.24379	0.698555	2.65412	1.74275	-1.15945	0.246274	NA
ZNF610	-2.0204	1	3	2	1	0	1.1229	3.30777	1.85259	1.24379	0	1.50541	2.38961	-0.845495	0.397834	NA
PDE10A	-2.00285	10	32	9	4	6	11.229	35.2829	8.33665	4.97516	4.19133	12.803	0.99167	-2.01967	0.0434174	NA
LINCMD1	-1.99877	3	8	2	0	3	3.36869	8.82073	1.85259	0	2.09567	3.22753	1.78003	-1.12289	0.261485	NA
ANKRD44-IT1	-1.99723	1	0	1	0	0	1.1229	0	0.926295	0	0	0.409838	4.52647	-0.441232	0.659045	NA
MIR3131	-1.99723	1	0	1	0	0	1.1229	0	0.926295	0	0	0.409838	4.52647	-0.441232	0.659045	NA
SMCO1	-1.99723	1	0	1	0	0	1.1229	0	0.926295	0	0	0.409838	4.52647	-0.441232	0.659045	NA
MIR4451	-1.99723	1	0	1	0	0	1.1229	0	0.926295	0	0	0.409838	4.52647	-0.441232	0.659045	NA
FGB	-1.99723	1	0	1	0	0	1.1229	0	0.926295	0	0	0.409838	4.52647	-0.441232	0.659045	NA
MROCKI	-1.99723	1	0	1	0	0	1.1229	0	0.926295	0	0	0.409838	4.52647	-0.441232	0.659045	NA
NPSR1-AS1	-1.99723	1	0	1	0	0	1.1229	0	0.926295	0	0	0.409838	4.52647	-0.441232	0.659045	NA
MIR12119	-1.99723	1	0	1	0	0	1.1229	0	0.926295	0	0	0.409838	4.52647	-0.441232	0.659045	NA
LOC101928861	-1.99723	1	0	1	0	0	1.1229	0	0.926295	0	0	0.409838	4.52647	-0.441232	0.659045	NA
NOBOX	-1.99723	1	0	1	0	0	1.1229	0	0.926295	0	0	0.409838	4.52647	-0.441232	0.659045	NA
MIR4672	-1.99723	1	0	1	0	0	1.1229	0	0.926295	0	0	0.409838	4.52647	-0.441232	0.659045	NA
MIR548AM	-1.99723	1	0	1	0	0	1.1229	0	0.926295	0	0	0.409838	4.52647	-0.441232	0.659045	NA
SYP-AS1	-1.99723	1	0	1	0	0	1.1229	0	0.926295	0	0	0.409838	4.52647	-0.441232	0.659045	NA
FRMPD3-AS1	-1.99723	1	0	1	0	0	1.1229	0	0.926295	0	0	0.409838	4.52647	-0.441232	0.659045	NA
SHANK2-AS3	-1.99723	1	0	1	0	0	1.1229	0	0.926295	0	0	0.409838	4.52647	-0.441232	0.659045	NA
LINC02387	-1.99723	1	0	1	0	0	1.1229	0	0.926295	0	0	0.409838	4.52647	-0.441232	0.659045	NA
NR1H4	-1.99723	1	0	1	0	0	1.1229	0	0.926295	0	0	0.409838	4.52647	-0.441232	0.659045	NA
LINC00540	-1.99723	1	0	1	0	0	1.1229	0	0.926295	0	0	0.409838	4.52647	-0.441232	0.659045	NA
LOC105370622	-1.99723	1	0	1	0	0	1.1229	0	0.926295	0	0	0.409838	4.52647	-0.441232	0.659045	NA
EPB42	-1.99723	1	0	1	0	0	1.1229	0	0.926295	0	0	0.409838	4.52647	-0.441232	0.659045	NA
PRTG	-1.99723	1	0	1	0	0	1.1229	0	0.926295	0	0	0.409838	4.52647	-0.441232	0.659045	NA
MIR6881	-1.99723	1	0	1	0	0	1.1229	0	0.926295	0	0	0.409838	4.52647	-0.441232	0.659045	NA
LOC101928682	-1.99723	1	0	1	0	0	1.1229	0	0.926295	0	0	0.409838	4.52647	-0.441232	0.659045	NA
MC5R	-1.99723	1	0	1	0	0	1.1229	0	0.926295	0	0	0.409838	4.52647	-0.441232	0.659045	NA
LINC01700	-1.99723	1	0	1	0	0	1.1229	0	0.926295	0	0	0.409838	4.52647	-0.441232	0.659045	NA
ZNF665	-1.99704	4	36	0	6	0	4.49158	39.6933	0	7.46274	0	10.3295	3.27456	-0.609865	0.541951	NA
MIR12132	-1.98504	0	1	1	0	0	0	1.10259	0.926295	0	0	0.405777	4.52747	-0.438444	0.661064	NA
HMGCS2	-1.98504	0	1	1	0	0	0	1.10259	0.926295	0	0	0.405777	4.52747	-0.438444	0.661064	NA
FCRL6	-1.98504	0	1	1	0	0	0	1.10259	0.926295	0	0	0.405777	4.52747	-0.438444	0.661064	NA
RYR2	-1.98504	0	1	1	0	0	0	1.10259	0.926295	0	0	0.405777	4.52747	-0.438444	0.661064	NA
MIR7845	-1.98504	0	1	1	0	0	0	1.10259	0.926295	0	0	0.405777	4.52747	-0.438444	0.661064	NA
RESP18	-1.98504	0	1	1	0	0	0	1.10259	0.926295	0	0	0.405777	4.52747	-0.438444	0.661064	NA
ATG16L1	-1.98504	0	1	1	0	0	0	1.10259	0.926295	0	0	0.405777	4.52747	-0.438444	0.661064	NA
FRG2C	-1.98504	0	1	1	0	0	0	1.10259	0.926295	0	0	0.405777	4.52747	-0.438444	0.661064	NA
ARGFX	-1.98504	0	1	1	0	0	0	1.10259	0.926295	0	0	0.405777	4.52747	-0.438444	0.661064	NA
EMCN	-1.98504	0	1	1	0	0	0	1.10259	0.926295	0	0	0.405777	4.52747	-0.438444	0.661064	NA
SNORD170	-1.98504	0	1	1	0	0	0	1.10259	0.926295	0	0	0.405777	4.52747	-0.438444	0.661064	NA
PLCXD3	-1.98504	0	1	1	0	0	0	1.10259	0.926295	0	0	0.405777	4.52747	-0.438444	0.661064	NA
GZMK	-1.98504	0	1	1	0	0	0	1.10259	0.926295	0	0	0.405777	4.52747	-0.438444	0.661064	NA
VTRNA2-1	-1.98504	0	1	1	0	0	0	1.10259	0.926295	0	0	0.405777	4.52747	-0.438444	0.661064	NA
LOC101928663	-1.98504	0	1	1	0	0	0	1.10259	0.926295	0	0	0.405777	4.52747	-0.438444	0.661064	NA
SCGN	-1.98504	0	1	1	0	0	0	1.10259	0.926295	0	0	0.405777	4.52747	-0.438444	0.661064	NA
H4C13	-1.98504	0	1	1	0	0	0	1.10259	0.926295	0	0	0.405777	4.52747	-0.438444	0.661064	NA
MIR4642	-1.98504	0	1	1	0	0	0	1.10259	0.926295	0	0	0.405777	4.52747	-0.438444	0.661064	NA
DKFZp451B082	-1.98504	0	1	1	0	0	0	1.10259	0.926295	0	0	0.405777	4.52747	-0.438444	0.661064	NA
AMPH	-1.98504	0	1	1	0	0	0	1.10259	0.926295	0	0	0.405777	4.52747	-0.438444	0.661064	NA
LOC101928283	-1.98504	0	1	1	0	0	0	1.10259	0.926295	0	0	0.405777	4.52747	-0.438444	0.661064	NA
LINC01287	-1.98504	0	1	1	0	0	0	1.10259	0.926295	0	0	0.405777	4.52747	-0.438444	0.661064	NA
REXO1L2P	-1.98504	0	1	1	0	0	0	1.10259	0.926295	0	0	0.405777	4.52747	-0.438444	0.661064	NA
LINC00484	-1.98504	0	1	1	0	0	0	1.10259	0.926295	0	0	0.405777	4.52747	-0.438444	0.661064	NA
LOC100505588	-1.98504	0	1	1	0	0	0	1.10259	0.926295	0	0	0.405777	4.52747	-0.438444	0.661064	NA
MIR6089	-1.98504	0	1	1	0	0	0	1.10259	0.926295	0	0	0.405777	4.52747	-0.438444	0.661064	NA
MIR676	-1.98504	0	1	1	0	0	0	1.10259	0.926295	0	0	0.405777	4.52747	-0.438444	0.661064	NA
TEX36-AS1	-1.98504	0	1	1	0	0	0	1.10259	0.926295	0	0	0.405777	4.52747	-0.438444	0.661064	NA
PGA3	-1.98504	0	1	1	0	0	0	1.10259	0.926295	0	0	0.405777	4.52747	-0.438444	0.661064	NA
FOLR3	-1.98504	0	1	1	0	0	0	1.10259	0.926295	0	0	0.405777	4.52747	-0.438444	0.661064	NA
LOC105369728	-1.98504	0	1	1	0	0	0	1.10259	0.926295	0	0	0.405777	4.52747	-0.438444	0.661064	NA
DUSP16	-1.98504	0	1	1	0	0	0	1.10259	0.926295	0	0	0.405777	4.52747	-0.438444	0.661064	NA
LALBA	-1.98504	0	1	1	0	0	0	1.10259	0.926295	0	0	0.405777	4.52747	-0.438444	0.661064	NA
KRT76	-1.98504	0	1	1	0	0	0	1.10259	0.926295	0	0	0.405777	4.52747	-0.438444	0.661064	NA
MIR6762	-1.98504	0	1	1	0	0	0	1.10259	0.926295	0	0	0.405777	4.52747	-0.438444	0.661064	NA
MIR7107	-1.98504	0	1	1	0	0	0	1.10259	0.926295	0	0	0.405777	4.52747	-0.438444	0.661064	NA
PSMB11	-1.98504	0	1	1	0	0	0	1.10259	0.926295	0	0	0.405777	4.52747	-0.438444	0.661064	NA
MIR626	-1.98504	0	1	1	0	0	0	1.10259	0.926295	0	0	0.405777	4.52747	-0.438444	0.661064	NA
RASL12	-1.98504	0	1	1	0	0	0	1.10259	0.926295	0	0	0.405777	4.52747	-0.438444	0.661064	NA
MIR193B	-1.98504	0	1	1	0	0	0	1.10259	0.926295	0	0	0.405777	4.52747	-0.438444	0.661064	NA
LOC400553	-1.98504	0	1	1	0	0	0	1.10259	0.926295	0	0	0.405777	4.52747	-0.438444	0.661064	NA
OR1D2	-1.98504	0	1	1	0	0	0	1.10259	0.926295	0	0	0.405777	4.52747	-0.438444	0.661064	NA
MTRNR2L1	-1.98504	0	1	1	0	0	0	1.10259	0.926295	0	0	0.405777	4.52747	-0.438444	0.661064	NA
LINC00664	-1.98504	0	1	1	0	0	0	1.10259	0.926295	0	0	0.405777	4.52747	-0.438444	0.661064	NA
XKR7	-1.98504	0	1	1	0	0	0	1.10259	0.926295	0	0	0.405777	4.52747	-0.438444	0.661064	NA
PCBP3-AS1	-1.98504	0	1	1	0	0	0	1.10259	0.926295	0	0	0.405777	4.52747	-0.438444	0.661064	NA
MIR6817	-1.98504	0	1	1	0	0	0	1.10259	0.926295	0	0	0.405777	4.52747	-0.438444	0.661064	NA
C22orf42	-1.98504	0	1	1	0	0	0	1.10259	0.926295	0	0	0.405777	4.52747	-0.438444	0.661064	NA
NDUFAF4P1	-1.98151	2	1	2	0	1	2.24579	1.10259	1.85259	0	0.698555	1.17991	2.51593	-0.787586	0.430939	NA
RPS6KA2-AS1	-1.9796	0	3	2	0	1	0	3.30777	1.85259	0	0.698555	1.17178	2.86997	-0.689764	0.490343	NA
LOC101927571	-1.97061	2	3	4	0	2	2.24579	3.30777	3.70518	0	1.39711	2.13117	1.98486	-0.992821	0.320797	NA
JARID2-AS1	-1.96702	6	3	6	1	2	6.73737	3.30777	5.55777	1.24379	1.39711	3.64876	1.48996	-1.32018	0.186775	NA
TUBAL3	-1.95564	13	4	13	0	7	14.5976	4.41037	12.0418	0	4.88989	7.18795	1.31469	-1.48753	0.136876	NA
MIR4271	-1.9502	3	0	3	1	0	3.36869	0	2.77888	1.24379	0	1.47827	2.71027	-0.719561	0.471796	NA
LRRN3	-1.93812	1	1	3	0	1	1.1229	1.10259	2.77888	0	0.698555	1.14059	2.57049	-0.75399	0.450855	NA
MIR98	-1.93421	5	3	4	2	0	5.61448	3.30777	3.70518	2.48758	0	3.023	1.80092	-1.07401	0.282816	NA
WNT7A	-1.92633	6	28	13	5	4	6.73737	30.8726	12.0418	6.21895	2.79422	11.733	1.02895	-1.87213	0.0611883	NA
FGF9	-1.92625	156	69	162	21	62	175.172	76.0788	150.06	26.1196	43.3104	94.1481	0.4689	-4.10801	3.99084e-05	0.00309426
LINC00696	-1.91668	3	7	7	0	4	3.36869	7.71814	6.48406	0	2.79422	4.07302	1.54589	-1.23985	0.21503	NA
VCAN	-1.91093	2494	3188	9225	780	2382	2800.5	3515.06	8545.07	970.157	1663.96	3498.95	0.73608	-2.59609	0.00942912	0.123353
CASC8	-1.8998	241	228	212	69	64	270.618	251.391	196.375	85.8216	44.7075	169.782	0.353848	-5.36897	7.91874e-08	1.69954e-05
LINC02177	-1.89823	0	2	4	1	0	0	2.20518	3.70518	1.24379	0	1.43083	2.74153	-0.692398	0.488687	NA
LINC00243	-1.89379	0	1	4	0	1	0	1.10259	3.70518	0	0.698555	1.10127	2.96699	-0.638289	0.523286	NA
CCNYL6	-1.89379	0	1	4	0	1	0	1.10259	3.70518	0	0.698555	1.10127	2.96699	-0.638289	0.523286	NA
BMPR1B	-1.88138	3	4	1	0	2	3.36869	4.41037	0.926295	0	1.39711	2.02049	2.09927	-0.896209	0.370141	NA
NRIR	-1.87311	0	0	2	0	0	0	0	1.85259	0	0	0.370518	4.53701	-0.412851	0.679716	NA
NOTO	-1.87311	0	0	2	0	0	0	0	1.85259	0	0	0.370518	4.53701	-0.412851	0.679716	NA
LOC100996447	-1.87311	0	0	2	0	0	0	0	1.85259	0	0	0.370518	4.53701	-0.412851	0.679716	NA
LINC02360	-1.87311	0	0	2	0	0	0	0	1.85259	0	0	0.370518	4.53701	-0.412851	0.679716	NA
AGXT2	-1.87311	0	0	2	0	0	0	0	1.85259	0	0	0.370518	4.53701	-0.412851	0.679716	NA
PSD2-AS1	-1.87311	0	0	2	0	0	0	0	1.85259	0	0	0.370518	4.53701	-0.412851	0.679716	NA
SNAP91	-1.87311	0	0	2	0	0	0	0	1.85259	0	0	0.370518	4.53701	-0.412851	0.679716	NA
PRPS1L1	-1.87311	0	0	2	0	0	0	0	1.85259	0	0	0.370518	4.53701	-0.412851	0.679716	NA
LOC641746	-1.87311	0	0	2	0	0	0	0	1.85259	0	0	0.370518	4.53701	-0.412851	0.679716	NA
MIR6081	-1.87311	0	0	2	0	0	0	0	1.85259	0	0	0.370518	4.53701	-0.412851	0.679716	NA
SSX3	-1.87311	0	0	2	0	0	0	0	1.85259	0	0	0.370518	4.53701	-0.412851	0.679716	NA
INTS6L-AS1	-1.87311	0	0	2	0	0	0	0	1.85259	0	0	0.370518	4.53701	-0.412851	0.679716	NA
LOC105377213	-1.87311	0	0	2	0	0	0	0	1.85259	0	0	0.370518	4.53701	-0.412851	0.679716	NA
HECTD2-AS1	-1.87311	0	0	2	0	0	0	0	1.85259	0	0	0.370518	4.53701	-0.412851	0.679716	NA
SPIC	-1.87311	0	0	2	0	0	0	0	1.85259	0	0	0.370518	4.53701	-0.412851	0.679716	NA
ZNRF4	-1.87311	0	0	2	0	0	0	0	1.85259	0	0	0.370518	4.53701	-0.412851	0.679716	NA
ECM2	-1.86983	4	1	5	1	1	4.49158	1.10259	4.63147	1.24379	0.698555	2.4336	1.83631	-1.01826	0.308555	NA
LNCAROD	-1.86459	237	1580	95	307	3	266.126	1742.09	87.998	381.844	2.09567	496.032	2.12263	-0.878436	0.379707	0.651196
FBP1	-1.85657	9	10	2	1	4	10.1061	11.0259	1.85259	1.24379	2.79422	5.40451	1.37376	-1.35145	0.176552	NA
STEAP1	-1.85463	728	386	741	178	195	817.468	425.6	686.384	221.395	136.218	457.413	0.338753	-5.47488	4.37815e-08	1.02914e-05
NHLRC4	-1.85058	5	6	5	0	4	5.61448	6.61555	4.63147	0	2.79422	3.93114	1.53336	-1.20688	0.227477	NA
ACTL8	-1.84218	44	13	26	7	11	49.4074	14.3337	24.0837	8.70654	7.68411	20.8431	0.777611	-2.36902	0.0178353	0.164768
CEACAM20	-1.83948	4	10	1	0	4	4.49158	11.0259	0.926295	0	2.79422	3.8476	1.7677	-1.04061	0.298058	NA
NAALADL1	-1.83625	4	8	10	1	4	4.49158	8.82073	9.26295	1.24379	2.79422	5.32265	1.26277	-1.45415	0.145905	NA
ZNF488	-1.82691	208	397	360	76	135	233.562	437.729	333.466	94.5281	94.3049	238.718	0.323792	-5.64225	1.67839e-08	4.97107e-06
FANCD2OS	-1.82109	2	1	7	1	1	2.24579	1.10259	6.48406	1.24379	0.698555	2.35496	1.89146	-0.962799	0.335649	NA
LINC01615	-1.80988	6	18	1	0	7	6.73737	19.8466	0.926295	0	4.88989	6.48004	1.61109	-1.12339	0.261273	NA
LRRC15	-1.80602	3	10	4	1	3	3.36869	11.0259	3.70518	1.24379	2.09567	4.28785	1.43744	-1.25642	0.208965	NA
ITGB4	-1.80234	9796	56584	19022	7919	10802	10999.9	62389	17620	9849.58	7545.79	21680.9	1.00107	-1.80041	0.0717956	0.293986
LOC101929208	-1.79771	1	8	2	2	0	1.1229	8.82073	1.85259	2.48758	0	2.85676	2.00902	-0.894819	0.370884	NA
FST	-1.78779	9	11	31	2	10	10.1061	12.1285	28.7151	2.48758	6.98555	12.0846	0.962805	-1.85686	0.0633316	NA
VTRNA1-1	-1.78131	4	1	0	1	0	4.49158	1.10259	0	1.24379	0	1.36759	2.85733	-0.623416	0.533011	NA
MIR548F3	-1.77843	2	3	0	1	0	2.24579	3.30777	0	1.24379	0	1.35947	2.798	-0.635609	0.525031	NA
ABCC5-AS1	-1.77789	2	2	1	1	0	2.24579	2.20518	0.926295	1.24379	0	1.32421	2.47286	-0.718962	0.472164	NA
TTTY15	-1.77132	33	0	0	3	5	37.0556	0	0	3.73137	3.49278	8.85594	1.94856	-0.909044	0.363327	NA
LOC101928896	-1.76788	1	3	1	1	0	1.1229	3.30777	0.926295	1.24379	0	1.32015	2.51595	-0.702667	0.482263	NA
ZAR1L	-1.76788	1	3	1	1	0	1.1229	3.30777	0.926295	1.24379	0	1.32015	2.51595	-0.702667	0.482263	NA
RHAG	-1.7631	1	6	2	1	1	1.1229	6.61555	1.85259	1.24379	0.698555	2.30668	1.91046	-0.92287	0.356075	NA
ST8SIA6-AS1	-1.75764	0	8	5	1	2	0	8.82073	4.63147	1.24379	1.39711	3.21862	1.86488	-0.942496	0.345939	NA
ANO1	-1.75246	2934	8435	4874	1198	2712	3294.58	9300.36	4514.76	1490.06	1894.48	4098.85	0.382246	-4.58464	4.54778e-06	0.000496373
CROCC2	-1.75225	0	4	0	0	1	0	4.41037	0	0	0.698555	1.02178	3.58591	-0.488649	0.62509	NA
CSF3	-1.75198	2	2	0	0	1	2.24579	2.20518	0	0	0.698555	1.02991	2.98891	-0.58616	0.557768	NA
NT5E	-1.74963	2387	3103	2732	572	1427	2680.35	3421.34	2530.64	711.448	996.838	2068.12	0.229621	-7.61963	2.54406e-14	3.13958e-11
ACKR3	-1.74768	1	3	0	0	1	1.1229	3.30777	0	0	0.698555	1.02584	3.03769	-0.575331	0.565068	NA
RBFOX1	-1.74768	1	3	0	0	1	1.1229	3.30777	0	0	0.698555	1.02584	3.03769	-0.575331	0.565068	NA
LOC154761	-1.74677	0	0	8	0	2	0	0	7.41036	0	1.39711	1.76149	3.03299	-0.575926	0.564665	NA
HBA1	-1.74529	18	35	11	8	6	20.2121	38.5907	10.1892	9.95033	4.19133	16.6267	0.879738	-1.98387	0.0472702	0.24539
ERBB4	-1.74196	1	6	14	3	1	1.1229	6.61555	12.9681	3.73137	0.698555	5.0273	1.51528	-1.1496	0.250309	NA
LOC101927322	-1.74054	17	6	9	4	3	19.0892	6.61555	8.33665	4.97516	2.09567	8.22245	1.09318	-1.59218	0.111345	NA
KIAA2012-AS1	-1.7397	4	0	1	1	0	4.49158	0	0.926295	1.24379	0	1.33233	2.86886	-0.60641	0.544243	NA
LOC101928731	-1.73824	2	1	2	1	0	2.24579	1.10259	1.85259	1.24379	0	1.28895	2.48019	-0.700851	0.483396	NA
LINC02652	-1.73379	1	2	2	1	0	1.1229	2.20518	1.85259	1.24379	0	1.28489	2.4811	-0.698801	0.484677	NA
TMSB4Y	-1.72304	15	0	0	1	3	16.8434	0	0	1.24379	2.09567	4.03658	2.23324	-0.771543	0.440385	NA
MEAT6	-1.7197	0	5	0	1	0	0	5.51296	0	1.24379	0	1.35135	3.35091	-0.513204	0.607808	NA
CCHCR1	-1.71958	8	6	9	3	2	8.98316	6.61555	8.33665	3.73137	1.39711	5.81277	1.19005	-1.44496	0.148469	NA
ARHGEF26	-1.71691	65	219	581	70	123	72.9882	241.468	538.177	87.0654	85.9223	205.124	0.952089	-1.80331	0.0713397	0.29344
SNORA80C	-1.70373	2	2	5	1	1	2.24579	2.20518	4.63147	1.24379	0.698555	2.20496	1.84017	-0.925852	0.354523	NA
MIR6775	-1.70373	2	2	5	1	1	2.24579	2.20518	4.63147	1.24379	0.698555	2.20496	1.84017	-0.925852	0.354523	NA
DCLK1	-1.69846	25	113	1	13	22	28.0724	124.593	0.926295	16.1693	15.3682	37.0258	1.75954	-0.965289	0.3344	0.615436
KANSL1-AS1	-1.694	2	1	1	0	1	2.24579	1.10259	0.926295	0	0.698555	0.994646	2.66883	-0.634734	0.525602	NA
NXF4	-1.69177	0	3	1	0	1	0	3.30777	0.926295	0	0.698555	0.986525	3.06022	-0.552826	0.580383	NA
LOC339260	-1.69177	0	3	1	0	1	0	3.30777	0.926295	0	0.698555	0.986525	3.06022	-0.552826	0.580383	NA
LOC106660606	-1.69177	5	5	2	1	2	5.61448	5.51296	1.85259	1.24379	1.39711	3.12419	1.59332	-1.06179	0.288333	NA
MIR3605	-1.69134	8	8	7	1	5	8.98316	8.82073	6.48406	1.24379	3.49278	5.80491	1.18746	-1.42434	0.154349	NA
PSMB3	-1.6913	3	3	1	0	2	3.36869	3.30777	0.926295	0	1.39711	1.79997	2.15589	-0.784504	0.432744	NA
ITPR1-DT	-1.69061	2	4	1	0	2	2.24579	4.41037	0.926295	0	1.39711	1.79591	2.17582	-0.776996	0.437161	NA
SHISAL2A	-1.68872	1	2	1	0	1	1.1229	2.20518	0.926295	0	0.698555	0.990586	2.67045	-0.632373	0.527143	NA
SNORA40B	-1.68872	1	2	1	0	1	1.1229	2.20518	0.926295	0	0.698555	0.990586	2.67045	-0.632373	0.527143	NA
SNORA63D	-1.68872	1	2	1	0	1	1.1229	2.20518	0.926295	0	0.698555	0.990586	2.67045	-0.632373	0.527143	NA
MRPS24	-1.68872	1	2	1	0	1	1.1229	2.20518	0.926295	0	0.698555	0.990586	2.67045	-0.632373	0.527143	NA
SNORD111B	-1.68872	1	2	1	0	1	1.1229	2.20518	0.926295	0	0.698555	0.990586	2.67045	-0.632373	0.527143	NA
SNORD57	-1.68721	98	58	95	25	34	110.044	63.9503	87.998	31.0948	23.7509	63.3675	0.436197	-3.86799	0.000109738	0.00697473
SNORA74B	-1.68672	1	1	3	1	0	1.1229	1.10259	2.77888	1.24379	0	1.24963	2.53193	-0.66618	0.505296	NA
RPS6KA1	-1.68483	0	3	2	1	0	0	3.30777	1.85259	1.24379	0	1.28083	2.82341	-0.596734	0.550685	NA
CNDP1	-1.67588	6	6	9	2	3	6.73737	6.61555	8.33665	2.48758	2.09567	5.25456	1.20755	-1.38784	0.165185	NA
IGF1	-1.66801	1	3	7	0	3	1.1229	3.30777	6.48406	0	2.09567	2.60208	1.90794	-0.87425	0.381982	NA
RANBP3L	-1.66761	3	0	6	1	1	3.36869	0	5.55777	1.24379	0.698555	2.17376	2.1187	-0.787091	0.431228	NA
FGF7P6	-1.66746	30	17	18	4	13	33.6869	18.7441	16.6733	4.97516	9.08122	16.6321	0.773363	-2.15612	0.0310745	0.203319
DNAH2	-1.66693	109	155	293	29	116	122.396	170.902	271.404	36.0699	81.0324	136.361	0.463769	-3.5943	0.000325267	0.0156901
MIR423	-1.65949	1	4	2	0	2	1.1229	4.41037	1.85259	0	1.39711	1.75659	2.17929	-0.761481	0.44637	NA
LINC00528	-1.6555	3	5	4	1	2	3.36869	5.51296	3.70518	1.24379	1.39711	3.04554	1.55999	-1.06122	0.288589	NA
MIR503HG	-1.65319	8	1	12	0	6	8.98316	1.10259	11.1155	0	4.19133	5.07852	1.59995	-1.03328	0.301473	NA
MMP13	-1.65103	2	0	2	0	1	2.24579	0	1.85259	0	0.698555	0.959387	3.02981	-0.544929	0.585802	NA
LOC101928907	-1.65103	2	0	2	0	1	2.24579	0	1.85259	0	0.698555	0.959387	3.02981	-0.544929	0.585802	NA
NR2F2-AS1	-1.65056	57	87	75	32	15	64.005	95.9255	69.4721	39.8013	10.4783	55.9364	0.58404	-2.8261	0.00471186	0.085617
ST8SIA6	-1.64938	156	397	388	102	116	175.172	437.729	359.402	126.867	81.0324	236.04	0.412395	-3.9995	6.34753e-05	0.00449763
TAS1R2	-1.64036	1	1	2	0	1	1.1229	1.10259	1.85259	0	0.698555	0.955326	2.68483	-0.610974	0.541217	NA
LOC101928389	-1.64036	1	1	2	0	1	1.1229	1.10259	1.85259	0	0.698555	0.955326	2.68483	-0.610974	0.541217	NA
OIT3	-1.64036	1	1	2	0	1	1.1229	1.10259	1.85259	0	0.698555	0.955326	2.68483	-0.610974	0.541217	NA
LOC105370489	-1.64036	1	1	2	0	1	1.1229	1.10259	1.85259	0	0.698555	0.955326	2.68483	-0.610974	0.541217	NA
LINC01949	-1.63939	0	2	2	0	1	0	2.20518	1.85259	0	0.698555	0.951266	3.03495	-0.540168	0.589081	NA
LOC101927692	-1.63939	0	2	2	0	1	0	2.20518	1.85259	0	0.698555	0.951266	3.03495	-0.540168	0.589081	NA
ZNF536	-1.63939	0	2	2	0	1	0	2.20518	1.85259	0	0.698555	0.951266	3.03495	-0.540168	0.589081	NA
GRK7	-1.6268	3	7	3	2	1	3.36869	7.71814	2.77888	2.48758	0.698555	3.41037	1.56559	-1.03909	0.298761	NA
MIR106B	-1.62543	0	3	4	0	2	0	3.30777	3.70518	0	1.39711	1.68201	2.49615	-0.651173	0.514935	NA
SNORD14E	-1.6204	25	4	16	5	6	28.0724	4.41037	14.8207	6.21895	4.19133	11.5428	1.02479	-1.58121	0.11383	NA
NR2F2	-1.61825	3025	2528	3648	1227	793	3396.76	2787.35	3379.12	1526.13	553.954	2328.66	0.361927	-4.4712	7.77806e-06	0.00078894
PFDN6	-1.61762	12	2	2	2	2	13.4747	2.20518	1.85259	2.48758	1.39711	4.28344	1.55153	-1.0426	0.297135	NA
CTRB1	-1.61707	3	4	1	1	1	3.36869	4.41037	0.926295	1.24379	0.698555	2.12954	1.90779	-0.847614	0.396653	NA
USP9Y	-1.61041	64	0	0	7	10	71.8653	0	0	8.70654	6.98555	17.5115	3.49698	-0.460514	0.645148	0.828189
CAPNS2	-1.60554	2	1	4	0	2	2.24579	1.10259	3.70518	0	1.39711	1.69013	2.1857	-0.734565	0.462605	NA
LOC100506691	-1.60259	144	56	23	17	46	161.697	61.7451	21.3048	21.1444	32.1335	59.605	0.742993	-2.15694	0.0310104	0.203291
CDHR3	-1.59411	67	138	148	24	71	75.234	152.158	137.092	29.851	49.5974	88.7863	0.446961	-3.56655	0.000361718	0.0166396
LOC101928030	-1.5933	1	0	4	1	0	1.1229	0	3.70518	1.24379	0	1.21437	2.91234	-0.547088	0.584318	NA
LINC01298	-1.59245	1	0	3	0	1	1.1229	0	2.77888	0	0.698555	0.920067	3.10226	-0.513319	0.607728	NA
RPL23AP32	-1.58639	0	1	3	0	1	0	1.10259	2.77888	0	0.698555	0.916006	3.10505	-0.510906	0.609417	NA
OTOA	-1.58639	0	1	3	0	1	0	1.10259	2.77888	0	0.698555	0.916006	3.10505	-0.510906	0.609417	NA
ASTN1	-1.58262	9	40	5	0	18	10.1061	44.1037	4.63147	0	12.574	14.283	1.33196	-1.18819	0.234757	NA
VIM	-1.57999	152	129	240	37	103	170.68	142.234	222.311	46.0203	71.9512	130.639	0.356462	-4.43244	9.31736e-06	0.000919872
CD14	-1.57688	9	6	4	2	3	10.1061	6.61555	3.70518	2.48758	2.09567	5.00201	1.27362	-1.23811	0.215677	NA
LOC102723385	-1.5706	10	6	1	1	4	11.229	6.61555	0.926295	1.24379	2.79422	4.56176	1.50369	-1.0445	0.296254	NA
TH	-1.56521	0	6	0	0	2	0	6.61555	0	0	1.39711	1.60253	3.11765	-0.502049	0.615633	NA
MTRNR2L4	-1.55337	5	1	0	0	2	5.61448	1.10259	0	0	1.39711	1.62284	2.64348	-0.587621	0.556787	NA
PAM16	-1.54321	11	8	4	3	3	12.3519	8.82073	3.70518	3.73137	2.09567	6.14096	1.19598	-1.29033	0.196935	NA
PLAU	-1.54057	1456	3006	2119	607	1186	1634.94	3314.39	1962.82	754.981	828.486	1699.12	0.302761	-5.08839	3.6111e-07	6.07691e-05
PITPNC1	-1.53316	1145	1756	1088	425	639	1285.72	1936.15	1007.81	528.611	446.377	1040.93	0.29215	-5.24783	1.53899e-07	3.07985e-05
LCNL1	-1.52758	0	10	2	0	4	0	11.0259	1.85259	0	2.79422	3.13454	2.17964	-0.700841	0.483402	NA
MAP3K5-AS1	-1.52636	5	9	10	1	6	5.61448	9.92332	9.26295	1.24379	4.19133	6.04717	1.17754	-1.29623	0.194897	NA
CHODL	-1.52568	2	18	1	2	4	2.24579	19.8466	0.926295	2.48758	2.79422	5.66011	1.54438	-0.987887	0.323208	NA
H2AC14	-1.52285	20	5	14	3	8	22.4579	5.51296	12.9681	3.73137	5.58844	10.0518	1.00386	-1.517	0.129267	NA
UBE2E1-AS1	-1.51697	4	6	4	1	3	4.49158	6.61555	3.70518	1.24379	2.09567	3.63035	1.43477	-1.0573	0.290376	NA
E2F2	-1.51596	2	1	5	1	1	2.24579	1.10259	4.63147	1.24379	0.698555	1.98444	1.93821	-0.782147	0.434128	NA
LINC02535	-1.50742	22	6	10	3	8	24.7037	6.61555	9.26295	3.73137	5.58844	9.9804	1.01833	-1.48028	0.138798	NA
COL13A1	-1.50443	313	1014	626	175	377	351.466	1118.03	579.861	217.663	263.355	506.075	0.422176	-3.56352	0.000365921	0.0166396
CHI3L1	-1.50069	0	37	11	7	5	0	40.7959	10.1892	8.70654	3.49278	12.6369	1.41294	-1.0621	0.288189	NA
APOBEC3G	-1.49512	4	45	1	6	8	4.49158	49.6166	0.926295	7.46274	5.58844	13.6171	1.3594	-1.09984	0.271404	NA
DMC1	-1.47786	24	23	27	9	11	26.9495	25.3596	25.01	11.1941	7.68411	19.2395	0.652039	-2.26653	0.0234191	0.180132
LOC105373562	-1.47615	4	0	2	0	2	4.49158	0	1.85259	0	1.39711	1.54826	2.58494	-0.571058	0.567961	NA
CDCP2	-1.47609	4	3	7	1	3	4.49158	3.30777	6.48406	1.24379	2.09567	3.52458	1.4534	-1.01561	0.309814	NA
LY75	-1.47297	3	2	1	0	2	3.36869	2.20518	0.926295	0	1.39711	1.57945	2.23791	-0.65819	0.510416	NA
BCAR3	-1.47273	971	1573	1180	439	568	1090.33	1734.38	1093.03	546.024	396.779	972.108	0.279003	-5.27857	1.30199e-07	2.64126e-05
LCT	-1.47031	13	8	14	1	10	14.5976	8.82073	12.9681	1.24379	6.98555	8.92317	1.0354	-1.42004	0.155596	NA
SCRG1	-1.46074	0	4	2	0	2	0	4.41037	1.85259	0	1.39711	1.53201	2.58828	-0.564366	0.572505	NA
GUSBP2	-1.46074	0	4	2	0	2	0	4.41037	1.85259	0	1.39711	1.53201	2.58828	-0.564366	0.572505	NA
ZNF615	-1.45164	55	66	76	24	30	61.7593	72.771	70.3984	29.851	20.9567	51.1473	0.427979	-3.39184	0.000694249	0.0254483
MIR4256	-1.44598	3	1	0	1	0	3.36869	1.10259	0	1.24379	0	1.14301	2.97368	-0.48626	0.626783	NA
ADAMTSL3	-1.44459	2	2	0	1	0	2.24579	2.20518	0	1.24379	0	1.13895	2.93047	-0.492957	0.622043	NA
PICSAR	-1.44459	2	2	0	1	0	2.24579	2.20518	0	1.24379	0	1.13895	2.93047	-0.492957	0.622043	NA
PODXL2	-1.44383	145	60	247	46	79	162.82	66.1555	228.795	57.2144	55.1858	114.034	0.50182	-2.87718	0.00401243	0.0784629
MIR4449	-1.44175	6	7	3	1	4	6.73737	7.71814	2.77888	1.24379	2.79422	4.25448	1.37524	-1.04837	0.29447	NA
RTN4RL1	-1.43881	197	314	299	82	151	221.21	346.214	276.962	101.991	105.482	210.372	0.288521	-4.98684	6.13736e-07	9.46751e-05
OGN	-1.43816	5	2	8	2	2	5.61448	2.20518	7.41036	2.48758	1.39711	3.82294	1.4415	-0.997688	0.318431	NA
DGAT2L6	-1.43461	1	3	0	1	0	1.1229	3.30777	0	1.24379	0	1.13489	2.97738	-0.481836	0.629922	NA
SFTPA2	-1.43461	1	3	0	1	0	1.1229	3.30777	0	1.24379	0	1.13489	2.97738	-0.481836	0.629922	NA
TSPAN8	-1.43461	1	3	0	1	0	1.1229	3.30777	0	1.24379	0	1.13489	2.97738	-0.481836	0.629922	NA
KCNMB3	-1.43368	1	3	2	0	2	1.1229	3.30777	1.85259	0	1.39711	1.53607	2.24356	-0.639023	0.522808	NA
LOC102031319	-1.43222	2	2	2	0	2	2.24579	2.20518	1.85259	0	1.39711	1.54013	2.19664	-0.652005	0.514398	NA
LOC606724	-1.43222	2	2	2	0	2	2.24579	2.20518	1.85259	0	1.39711	1.54013	2.19664	-0.652005	0.514398	NA
SNORA2C	-1.42733	10	1	13	2	5	11.229	1.10259	12.0418	2.48758	3.49278	6.07075	1.32487	-1.07734	0.28133	NA
SNORA51	-1.42713	42	51	81	26	19	47.1616	56.2322	75.0299	32.3386	13.2725	44.807	0.542925	-2.62859	0.00857398	0.117676
GRID2	-1.42513	1	2	1	1	0	1.1229	2.20518	0.926295	1.24379	0	1.09963	2.62165	-0.543602	0.586715	NA
PCAT2	-1.42424	6	12	5	2	5	6.73737	13.2311	4.63147	2.48758	3.49278	6.11606	1.17048	-1.2168	0.22368	NA
SH3PXD2A-AS1	-1.41877	17	104	10	14	26	19.0892	114.67	9.26295	17.4131	18.1624	35.7194	0.945257	-1.50094	0.133371	0.397324
CARMN	-1.41632	2	4	1	1	1	2.24579	4.41037	0.926295	1.24379	0.698555	1.90496	1.96837	-0.71954	0.471808	NA
ACOX2	-1.41387	298	236	386	120	131	334.623	260.212	357.55	149.255	91.5107	238.63	0.305137	-4.63355	3.59445e-06	0.000428224
ZNF595	-1.41269	108	99	174	79	0	121.273	109.157	161.175	98.2595	0	97.9728	2.19522	-0.643527	0.519882	0.75362
DPEP1	-1.4113	119	27	24	17	36	133.625	29.77	22.2311	21.1444	25.148	46.3836	0.777209	-1.81586	0.0693918	0.290535
VN1R5	-1.40685	5	12	12	4	4	5.61448	13.2311	11.1155	4.97516	2.79422	7.5461	1.05363	-1.33524	0.181799	NA
MIR367	-1.40463	2	1	3	0	2	2.24579	1.10259	2.77888	0	1.39711	1.50488	2.24784	-0.624881	0.532049	NA
GPR143	-1.40423	64	155	98	24	76	71.8653	170.902	90.7769	29.851	53.0902	83.297	0.495779	-2.83237	0.00462049	0.0846221
MIR6755	-1.40298	7	1	5	1	3	7.86027	1.10259	4.63147	1.24379	2.09567	3.38676	1.5818	-0.886954	0.375103	NA
JAM3	-1.40241	4	3	3	1	2	4.49158	3.30777	2.77888	1.24379	1.39711	2.64383	1.62684	-0.862042	0.388664	NA
KCNK12	-1.40099	1	2	3	0	2	1.1229	2.20518	2.77888	0	1.39711	1.50081	2.24845	-0.62309	0.533225	NA
DEPDC1-AS1	-1.39879	25	21	37	7	18	28.0724	23.1544	34.2729	8.70654	12.574	21.356	0.634543	-2.2044	0.0274959	0.191979
MIR1286	-1.3987	2	5	3	1	2	2.24579	5.51296	2.77888	1.24379	1.39711	2.63571	1.65657	-0.844335	0.398482	NA
PLP1	-1.39685	2	8	1	0	4	2.24579	8.82073	0.926295	0	2.79422	2.95741	1.90249	-0.734219	0.462815	NA
SNORD13	-1.39462	3	0	1	1	0	3.36869	0	0.926295	1.24379	0	1.10775	2.98988	-0.466448	0.640895	NA
LINC02544	-1.39161	2	3	2	1	1	2.24579	3.30777	1.85259	1.24379	0.698555	1.8697	1.91348	-0.727268	0.467062	NA
LINC02389	-1.3898	7	11	9	3	5	7.86027	12.1285	8.33665	3.73137	3.49278	7.10992	1.03505	-1.34273	0.179359	NA
GON7	-1.38925	17	66	34	11	25	19.0892	72.771	31.494	13.6817	17.4639	30.9	0.702528	-1.9775	0.0479853	0.246574
MDGA1	-1.38855	198	1121	250	169	315	222.333	1236.01	231.574	210.201	220.045	424.032	1.01735	-1.36486	0.172296	0.451124
LINC02154	-1.38639	0	4	0	1	0	0	4.41037	0	1.24379	0	1.13083	3.50288	-0.395785	0.692264	NA
KRT3	-1.38639	0	4	0	1	0	0	4.41037	0	1.24379	0	1.13083	3.50288	-0.395785	0.692264	NA
LOC344967	-1.38365	4	2	4	1	2	4.49158	2.20518	3.70518	1.24379	1.39711	2.60857	1.64439	-0.841435	0.400104	NA
DLL3	-1.3784	4	4	3	2	1	4.49158	4.41037	2.77888	2.48758	0.698555	2.97339	1.58739	-0.868341	0.385208	NA
NSG1	-1.37774	1	5	4	1	2	1.1229	5.51296	3.70518	1.24379	1.39711	2.59639	1.71186	-0.804823	0.420922	NA
EPHA7	-1.37704	0	3	1	1	0	0	3.30777	0.926295	1.24379	0	1.09557	2.99579	-0.45966	0.645761	NA
NALCN	-1.37704	0	3	1	1	0	0	3.30777	0.926295	1.24379	0	1.09557	2.99579	-0.45966	0.645761	NA
MYBPH	-1.37642	10	27	26	10	7	11.229	29.77	24.0837	12.4379	4.88989	16.4821	0.817503	-1.68369	0.0922418	0.330513
MIR6748	-1.37596	5	6	6	0	6	5.61448	6.61555	5.55777	0	4.19133	4.39583	1.4592	-0.942956	0.345703	NA
ATP1A2	-1.37566	1	1	2	1	0	1.1229	1.10259	1.85259	1.24379	0	1.06437	2.63322	-0.522425	0.601374	NA
SDCBP2	-1.37566	1	1	2	1	0	1.1229	1.10259	1.85259	1.24379	0	1.06437	2.63322	-0.522425	0.601374	NA
SNORD162	-1.3734	1	1	4	0	2	1.1229	1.10259	3.70518	0	1.39711	1.46556	2.31907	-0.59222	0.553703	NA
ANGPTL3	-1.37291	3	6	5	2	2	3.36869	6.61555	4.63147	2.48758	1.39711	3.70008	1.41381	-0.971072	0.331512	NA
SNORD50B	-1.37016	7	5	17	4	4	7.86027	5.51296	15.747	4.97516	2.79422	7.37792	1.08957	-1.25752	0.208565	NA
VCAN-AS1	-1.36854	4	4	11	1	5	4.49158	4.41037	10.1892	1.24379	3.49278	4.76555	1.31396	-1.04153	0.297627	NA
LOC105369199	-1.36405	6	7	2	1	4	6.73737	7.71814	1.85259	1.24379	2.79422	4.06922	1.43519	-0.950433	0.341892	NA
MIR6836	-1.36119	3	0	0	0	1	3.36869	0	0	0	0.698555	0.813448	3.82492	-0.355876	0.721934	NA
CTAGE10P	-1.36119	3	0	0	0	1	3.36869	0	0	0	0.698555	0.813448	3.82492	-0.355876	0.721934	NA
LINC02112	-1.36036	7	5	9	3	3	7.86027	5.51296	8.33665	3.73137	2.09567	5.50738	1.17093	-1.16178	0.245326	NA
CLEC17A	-1.35802	1	4	5	1	2	1.1229	4.41037	4.63147	1.24379	1.39711	2.56113	1.71109	-0.793653	0.427397	NA
SNORD88C	-1.35082	27	11	20	8	9	30.3182	12.1285	18.5259	9.95033	6.287	15.442	0.79102	-1.70769	0.0876937	NA
LINC00707	-1.34978	6	2	0	2	0	6.73737	2.20518	0	2.48758	0	2.28603	2.3977	-0.562947	0.573471	NA
KCNN4	-1.34432	1485	2450	2283	600	1366	1667.5	2701.35	2114.73	746.274	954.226	1636.82	0.250103	-5.37506	7.65586e-08	1.66729e-05
CSNK2B	-1.34423	2	6	3	0	4	2.24579	6.61555	2.77888	0	2.79422	2.88689	1.76752	-0.760517	0.446946	NA
PDGFA	-1.34399	477	697	632	181	386	535.621	768.506	585.418	225.126	269.642	476.863	0.243975	-5.50871	3.61469e-08	8.77539e-06
IFI16	-1.34251	2	1	0	0	1	2.24579	1.10259	0	0	0.698555	0.809388	3.23229	-0.415343	0.677891	NA
ALLC	-1.34251	2	1	0	0	1	2.24579	1.10259	0	0	0.698555	0.809388	3.23229	-0.415343	0.677891	NA
MIR3134	-1.34251	2	1	0	0	1	2.24579	1.10259	0	0	0.698555	0.809388	3.23229	-0.415343	0.677891	NA
ASTN2-AS1	-1.34251	2	1	0	0	1	2.24579	1.10259	0	0	0.698555	0.809388	3.23229	-0.415343	0.677891	NA
CTCFL	-1.34251	2	1	0	0	1	2.24579	1.10259	0	0	0.698555	0.809388	3.23229	-0.415343	0.677891	NA
BACH1-IT3	-1.34251	2	1	0	0	1	2.24579	1.10259	0	0	0.698555	0.809388	3.23229	-0.415343	0.677891	NA
CITED1	-1.33958	70	56	54	18	39	78.6027	61.7451	50.0199	22.3882	27.2436	47.9999	0.455154	-2.94313	0.00324914	0.0692127
PPARGC1A	-1.33822	0	3	0	0	1	0	3.30777	0	0	0.698555	0.801266	3.84015	-0.348481	0.727479	NA
LINC02110	-1.33822	0	3	0	0	1	0	3.30777	0	0	0.698555	0.801266	3.84015	-0.348481	0.727479	NA
B3GNT6	-1.33822	0	3	0	0	1	0	3.30777	0	0	0.698555	0.801266	3.84015	-0.348481	0.727479	NA
LINC01353	-1.33555	1	6	1	0	3	1.1229	6.61555	0.926295	0	2.09567	2.15208	2.11231	-0.632269	0.527211	NA
LINC01820	-1.33533	1	2	0	0	1	1.1229	2.20518	0	0	0.698555	0.805327	3.23578	-0.412677	0.679843	NA
LOC105378367	-1.33533	1	2	0	0	1	1.1229	2.20518	0	0	0.698555	0.805327	3.23578	-0.412677	0.679843	NA
LMLN2	-1.33533	1	2	0	0	1	1.1229	2.20518	0	0	0.698555	0.805327	3.23578	-0.412677	0.679843	NA
LOC102723753	-1.33533	1	2	0	0	1	1.1229	2.20518	0	0	0.698555	0.805327	3.23578	-0.412677	0.679843	NA
LINC00868	-1.33533	1	2	0	0	1	1.1229	2.20518	0	0	0.698555	0.805327	3.23578	-0.412677	0.679843	NA
LINC00390	-1.3287	0	2	2	1	0	0	2.20518	1.85259	1.24379	0	1.06031	2.96707	-0.447814	0.654287	NA
MIR5693	-1.3287	0	2	2	1	0	0	2.20518	1.85259	1.24379	0	1.06031	2.96707	-0.447814	0.654287	NA
FGF18	-1.32005	65	135	71	40	40	72.9882	148.85	65.7669	49.7516	27.9422	73.0598	0.509779	-2.58945	0.00961298	0.124767
ZNF354C	-1.31938	6	4	5	1	4	6.73737	4.41037	4.63147	1.24379	2.79422	3.96344	1.36417	-0.967172	0.333458	NA
BCYRN1	-1.31693	341	150	265	109	112	382.907	165.389	245.468	135.573	78.2382	201.515	0.412709	-3.19094	0.00141812	0.0418422
PRKG1-AS1	-1.3149	43	91	44	28	24	48.2845	100.336	40.757	34.8261	16.7653	48.1938	0.589836	-2.22927	0.0257961	0.187353
FOXQ1	-1.31444	12	73	17	4	34	13.4747	80.4892	15.747	4.97516	23.7509	27.6874	0.961287	-1.36738	0.171508	0.450007
CSMD3	-1.31385	3	6	0	1	2	3.36869	6.61555	0	1.24379	1.39711	2.52503	1.9878	-0.660957	0.50864	NA
GAS6-DT	-1.31042	37	16	38	9	20	41.5471	17.6415	35.1992	11.1941	13.9711	23.9106	0.655352	-1.99956	0.0455476	0.241295
SNORD88A	-1.30623	30	19	32	10	15	33.6869	20.9492	29.6414	12.4379	10.4783	21.4388	0.629877	-2.07379	0.0380988	0.223244
H4-16	-1.30401	3	6	3	1	3	3.36869	6.61555	2.77888	1.24379	2.09567	3.22052	1.51354	-0.861565	0.388927	NA
MESP2	-1.3014	7	8	12	4	4	7.86027	8.82073	11.1155	4.97516	2.79422	7.11318	1.03649	-1.25558	0.209267	NA
FABP6	-1.29805	122	218	141	30	141	136.993	240.365	130.608	37.3137	98.4963	128.755	0.473657	-2.74049	0.00613477	0.0982653
PRSS36	-1.29755	18	13	20	6	10	20.2121	14.3337	18.5259	7.46274	6.98555	13.504	0.759679	-1.70803	0.0876313	NA
MYLK2	-1.29685	64	38	67	16	39	71.8653	41.8985	62.0618	19.9007	27.2436	44.594	0.484842	-2.67479	0.00747751	0.109747
IRAK2	-1.29452	149	167	178	56	101	167.311	184.133	164.88	69.6523	70.5541	131.306	0.276839	-4.67607	2.92428e-06	0.00035977
SNORA103	-1.29327	23	30	43	7	25	25.8266	33.0777	39.8307	8.70654	17.4639	24.9811	0.619345	-2.08812	0.0367868	0.219208
SOX10	-1.29311	5	9	6	1	6	5.61448	9.92332	5.55777	1.24379	4.19133	5.30614	1.23497	-1.04708	0.295065	NA
LOC105376731	-1.28876	4	4	1	1	2	4.49158	4.41037	0.926295	1.24379	1.39711	2.49383	1.74265	-0.739542	0.459578	NA
IGLL1	-1.28876	4	4	1	1	2	4.49158	4.41037	0.926295	1.24379	1.39711	2.49383	1.74265	-0.739542	0.459578	NA
MMP7	-1.28847	6	12	7	3	5	6.73737	13.2311	6.48406	3.73137	3.49278	6.73534	1.08203	-1.19078	0.233739	NA
FAM106A	-1.2851	0	2	5	1	1	0	2.20518	4.63147	1.24379	0.698555	1.7558	2.23175	-0.575827	0.564732	NA
KRBA1	-1.27699	2	0	1	0	1	2.24579	0	0.926295	0	0.698555	0.774128	3.26268	-0.391392	0.695507	NA
SAA4	-1.27699	2	0	1	0	1	2.24579	0	0.926295	0	0.698555	0.774128	3.26268	-0.391392	0.695507	NA
ZNF439	-1.27699	2	0	1	0	1	2.24579	0	0.926295	0	0.698555	0.774128	3.26268	-0.391392	0.695507	NA
TREML2	-1.27639	2	15	3	0	8	2.24579	16.5389	2.77888	0	5.58844	5.4304	1.61166	-0.791973	0.428377	NA
MIR6865	-1.27173	3	2	3	0	3	3.36869	2.20518	2.77888	0	2.09567	2.08968	1.93586	-0.656935	0.511223	NA
FAM3D-AS1	-1.26863	0	1	3	1	0	0	1.10259	2.77888	1.24379	0	1.02505	3.0322	-0.418387	0.675664	NA
GREB1L	-1.26843	726	685	1080	168	715	815.222	755.275	1000.4	208.957	499.467	655.864	0.347526	-3.6499	0.000262347	0.0136098
FAM83A-AS1	-1.26817	1	3	4	2	0	1.1229	3.30777	3.70518	2.48758	0	2.12469	2.0621	-0.614989	0.538562	NA
HOXC13-AS	-1.26641	4	3	2	1	2	4.49158	3.30777	1.85259	1.24379	1.39711	2.45857	1.68517	-0.751502	0.45235	NA
CDK6-AS1	-1.26411	3	4	2	1	2	3.36869	4.41037	1.85259	1.24379	1.39711	2.45451	1.68508	-0.750178	0.453148	NA
LOC643327	-1.26271	1	1	1	0	1	1.1229	1.10259	0.926295	0	0.698555	0.770067	2.87144	-0.43975	0.660118	NA
ASAP1-IT1	-1.26271	1	1	1	0	1	1.1229	1.10259	0.926295	0	0.698555	0.770067	2.87144	-0.43975	0.660118	NA
MIR4306	-1.26271	1	1	1	0	1	1.1229	1.10259	0.926295	0	0.698555	0.770067	2.87144	-0.43975	0.660118	NA
COX4I2	-1.26271	1	1	1	0	1	1.1229	1.10259	0.926295	0	0.698555	0.770067	2.87144	-0.43975	0.660118	NA
MIR4755	-1.26271	1	1	1	0	1	1.1229	1.10259	0.926295	0	0.698555	0.770067	2.87144	-0.43975	0.660118	NA
MIR6812	-1.26271	1	1	1	0	1	1.1229	1.10259	0.926295	0	0.698555	0.770067	2.87144	-0.43975	0.660118	NA
ALPI	-1.26205	0	2	1	0	1	0	2.20518	0.926295	0	0.698555	0.766007	3.2703	-0.385914	0.69956	NA
C8orf89	-1.26205	0	2	1	0	1	0	2.20518	0.926295	0	0.698555	0.766007	3.2703	-0.385914	0.69956	NA
VLDLR-AS1	-1.26205	0	2	1	0	1	0	2.20518	0.926295	0	0.698555	0.766007	3.2703	-0.385914	0.69956	NA
TENM1	-1.26205	0	2	1	0	1	0	2.20518	0.926295	0	0.698555	0.766007	3.2703	-0.385914	0.69956	NA
C13orf46	-1.26205	0	2	1	0	1	0	2.20518	0.926295	0	0.698555	0.766007	3.2703	-0.385914	0.69956	NA
THSD4-AS1	-1.26205	0	2	1	0	1	0	2.20518	0.926295	0	0.698555	0.766007	3.2703	-0.385914	0.69956	NA
MYH1	-1.26205	0	2	1	0	1	0	2.20518	0.926295	0	0.698555	0.766007	3.2703	-0.385914	0.69956	NA
NPBWR2	-1.26205	0	2	1	0	1	0	2.20518	0.926295	0	0.698555	0.766007	3.2703	-0.385914	0.69956	NA
LINC00323	-1.26205	0	2	1	0	1	0	2.20518	0.926295	0	0.698555	0.766007	3.2703	-0.385914	0.69956	NA
H4C3	-1.25849	122	41	137	26	76	136.993	45.2063	126.902	32.3386	53.0902	78.9061	0.537892	-2.33967	0.0193007	0.169628
SNORD56	-1.25381	49	31	36	18	18	55.0219	34.1803	33.3466	22.3882	12.574	31.5022	0.57542	-2.17896	0.029335	0.197017
STMN3	-1.2537	5119	7209	6270	2149	3979	5748.1	7948.58	5807.87	2672.91	2779.55	4991.4	0.202916	-6.17842	6.47449e-10	2.73945e-07
FLJ13224	-1.25164	9	4	2	2	3	10.1061	4.41037	1.85259	2.48758	2.09567	4.19045	1.41988	-0.881512	0.378041	NA
SLC10A6	-1.24523	0	3	5	0	3	0	3.30777	4.63147	0	2.09567	2.00698	2.33648	-0.532953	0.594066	NA
HCAR3	-1.24476	10	5	8	4	3	11.229	5.51296	7.41036	4.97516	2.09567	6.24462	1.13475	-1.09695	0.272664	NA
FPR1	-1.24368	4	20	2	3	6	4.49158	22.0518	1.85259	3.73137	4.19133	7.26374	1.30704	-0.951521	0.34134	NA
PTGDR2	-1.24046	29	23	33	12	15	32.564	25.3596	30.5677	14.9255	10.4783	22.779	0.601177	-2.06339	0.0390753	0.226492
FNDC9	-1.23712	3	9	13	3	5	3.36869	9.92332	12.0418	3.73137	3.49278	6.5116	1.13979	-1.0854	0.277745	NA
LOC101927190	-1.23562	0	4	1	0	2	0	4.41037	0.926295	0	1.39711	1.34675	2.74469	-0.450185	0.652577	NA
MIR1302-8	-1.23562	0	4	1	0	2	0	4.41037	0.926295	0	1.39711	1.34675	2.74469	-0.450185	0.652577	NA
MLNR	-1.23562	0	4	1	0	2	0	4.41037	0.926295	0	1.39711	1.34675	2.74469	-0.450185	0.652577	NA
SYNE3	-1.23201	242	565	287	124	250	271.741	622.964	265.847	154.23	174.639	297.884	0.400754	-3.07423	0.00211048	0.0551219
MIR7111	-1.23133	32	6	25	9	11	35.9327	6.61555	23.1574	11.1941	7.68411	16.9168	0.870142	-1.41509	0.157043	0.430837
CPED1	-1.2252	46	34	53	20	22	51.6532	37.4881	49.0936	24.8758	15.3682	35.6958	0.513116	-2.38777	0.0169507	0.160604
C11orf94	-1.22488	5	7	7	3	3	5.61448	7.71814	6.48406	3.73137	2.09567	5.12874	1.19361	-1.0262	0.304799	NA
MIR4261	-1.22484	4	1	4	1	2	4.49158	1.10259	3.70518	1.24379	1.39711	2.38805	1.74088	-0.703577	0.481696	NA
LIF-AS1	-1.22395	12	11	18	6	7	13.4747	12.1285	16.6733	7.46274	4.88989	10.9258	0.842125	-1.4534	0.146112	NA
FGG	-1.2196	1	5	7	2	2	1.1229	5.51296	6.48406	2.48758	1.39711	3.40092	1.54434	-0.789726	0.429688	NA
ZNF813	-1.21855	5	5	1	1	3	5.61448	5.51296	0.926295	1.24379	2.09567	3.07864	1.62209	-0.75122	0.45252	NA
LINC00311	-1.21843	6	3	5	1	4	6.73737	3.30777	4.63147	1.24379	2.79422	3.74293	1.40359	-0.868085	0.385348	NA
PTX4	-1.2174	3	1	1	0	2	3.36869	1.10259	0.926295	0	1.39711	1.35894	2.37419	-0.512762	0.608118	NA
HIVEP3	-1.217	451	1218	702	263	557	506.426	1342.96	650.259	327.117	389.095	643.171	0.387019	-3.14455	0.00166344	0.0471912
KCTD15	-1.2159	1091	1281	1209	391	844	1225.08	1412.42	1119.89	486.322	589.58	966.658	0.199174	-6.10472	1.0298e-09	4.01323e-07
DKK1	-1.21508	7170	18666	6895	6718	2435	8051.16	20581	6386.8	8355.79	1700.98	9015.14	1.00853	-1.2048	0.228279	0.512552
LOC101928000	-1.21463	116	75	136	32	81	130.256	82.6944	125.976	39.8013	56.583	87.0621	0.386514	-3.14252	0.00167498	0.0473144
ACTN1-AS1	-1.21409	2	4	0	1	1	2.24579	4.41037	0	1.24379	0.698555	1.7197	2.26246	-0.536622	0.591529	NA
LOC101927635	-1.21401	9	6	9	3	5	10.1061	6.61555	8.33665	3.73137	3.49278	6.45648	1.06519	-1.13971	0.254406	NA
MEG8	-1.20898	1	3	1	0	2	1.1229	3.30777	0.926295	0	1.39711	1.35081	2.37587	-0.508857	0.610853	NA
SCARNA26B	-1.20844	2	2	1	0	2	2.24579	2.20518	0.926295	0	1.39711	1.35488	2.32945	-0.518765	0.603924	NA
MIR5091	-1.20844	2	2	1	0	2	2.24579	2.20518	0.926295	0	1.39711	1.35488	2.32945	-0.518765	0.603924	NA
PDCL2	-1.2082	4	1	8	2	2	4.49158	1.10259	7.41036	2.48758	1.39711	3.37784	1.55964	-0.774661	0.43854	NA
TSPOAP1-AS1	-1.20776	35	66	44	20	28	39.3013	72.771	40.757	24.8758	19.5595	39.4529	0.527919	-2.28778	0.0221505	0.177372
LSMEM2	-1.20659	25	25	28	8	19	28.0724	27.5648	25.9363	9.95033	13.2725	20.9593	0.612502	-1.96994	0.0488449	0.248803
LINC02617	-1.20595	5	2	0	0	3	5.61448	2.20518	0	0	2.09567	1.98307	2.40114	-0.502241	0.615498	NA
LOC101928786	-1.20347	1	7	6	1	4	1.1229	7.71814	5.55777	1.24379	2.79422	3.68736	1.5195	-0.792013	0.428353	NA
FSTL5	-1.20289	11	463	11	15	194	12.3519	510.5	10.1892	18.6569	135.52	137.443	2.03064	-0.592372	0.553602	0.775269
PTGER3	-1.20118	1	0	2	0	1	1.1229	0	1.85259	0	0.698555	0.734808	3.30068	-0.363917	0.71592	NA
MIR555	-1.20118	1	0	2	0	1	1.1229	0	1.85259	0	0.698555	0.734808	3.30068	-0.363917	0.71592	NA
LOC101927950	-1.20118	1	0	2	0	1	1.1229	0	1.85259	0	0.698555	0.734808	3.30068	-0.363917	0.71592	NA
SNORA84	-1.20118	1	0	2	0	1	1.1229	0	1.85259	0	0.698555	0.734808	3.30068	-0.363917	0.71592	NA
MIR2276	-1.20078	3	1	5	1	2	3.36869	1.10259	4.63147	1.24379	1.39711	2.34873	1.75132	-0.685643	0.492938	NA
LINC00460	-1.20051	103	154	102	36	92	115.658	169.799	94.4821	44.7765	64.2671	97.7966	0.396409	-3.02846	0.00245801	0.061075
EDA2R	-1.19602	0	12	0	2	2	0	13.2311	0	2.48758	1.39711	3.42316	2.24581	-0.532558	0.59434	NA
RNU6ATAC35P	-1.19469	18	15	14	4	13	20.2121	16.5389	12.9681	4.97516	9.08122	12.7551	0.801883	-1.48985	0.136264	NA
RNVU1-7	-1.1934	0	1	2	0	1	0	1.10259	1.85259	0	0.698555	0.730747	3.30485	-0.361105	0.718021	NA
PRSS33	-1.19224	5	69	11	2	34	5.61448	76.0788	10.1892	2.48758	23.7509	23.6242	1.17909	-1.01115	0.311945	0.597079
GPR22	-1.19016	0	3	2	0	2	0	3.30777	1.85259	0	1.39711	1.31149	2.68872	-0.442649	0.65802	NA
PRPF8	-1.19016	0	3	2	0	2	0	3.30777	1.85259	0	1.39711	1.31149	2.68872	-0.442649	0.65802	NA
SIGLEC11	-1.18805	2	3	1	1	1	2.24579	3.30777	0.926295	1.24379	0.698555	1.68444	2.01461	-0.589721	0.555378	NA
CHCHD10	-1.18805	2	3	1	1	1	2.24579	3.30777	0.926295	1.24379	0.698555	1.68444	2.01461	-0.589721	0.555378	NA
RUNX2	-1.18768	98	83	111	33	68	110.044	91.5151	102.819	41.0451	47.5017	78.5849	0.344423	-3.44833	0.00056407	0.022395
SNORD88B	-1.18359	203	85	194	66	94	227.948	93.7203	179.701	82.0902	65.6642	129.825	0.419654	-2.8204	0.0047964	0.0862013
TNS4	-1.18296	1988	3715	3346	684	2741	2232.32	4096.13	3099.38	850.753	1914.74	2438.66	0.358387	-3.30079	0.000964124	0.032788
MGAM	-1.18249	8	20	7	3	10	8.98316	22.0518	6.48406	3.73137	6.98555	9.6472	1.00723	-1.17401	0.240393	NA
ANXA8	-1.18119	4	48	7	9	11	4.49158	52.9244	6.48406	11.1941	7.68411	16.5557	1.11364	-1.06065	0.288847	0.574783
ZNF451-AS1	-1.17667	3	6	10	1	6	3.36869	6.61555	9.26295	1.24379	4.19133	4.93646	1.29132	-0.911213	0.362183	NA
GJA1	-1.17631	4	39	5	11	3	4.49158	43.0011	4.63147	13.6817	2.09567	13.5803	1.25477	-0.937464	0.34852	NA
KRT18P55	-1.17495	3	5	3	1	3	3.36869	5.51296	2.77888	1.24379	2.09567	3	1.53192	-0.766983	0.443092	NA
LINC01343	-1.17256	0	5	1	1	1	0	5.51296	0.926295	1.24379	0.698555	1.67632	2.33728	-0.501676	0.615896	NA
LINC00862	-1.17256	0	5	1	1	1	0	5.51296	0.926295	1.24379	0.698555	1.67632	2.33728	-0.501676	0.615896	NA
GRIK4	-1.17228	30	195	59	42	54	33.6869	215.005	54.6514	52.2392	37.722	78.661	0.709855	-1.65144	0.0986487	0.342851
PLBD1	-1.17089	4	5	3	2	2	4.49158	5.51296	2.77888	2.48758	1.39711	3.33362	1.46203	-0.800865	0.42321	NA
MGARP	-1.16734	9	5	4	1	6	10.1061	5.51296	3.70518	1.24379	4.19133	4.95186	1.29339	-0.902541	0.366769	NA
TPTE2P3	-1.16524	6	4	6	1	5	6.73737	4.41037	5.55777	1.24379	3.49278	4.28841	1.31484	-0.886219	0.3755	NA
LOC100505912	-1.16482	19	11	19	4	14	21.335	12.1285	17.5996	4.97516	9.77977	13.1636	0.804704	-1.44751	0.147754	NA
RNVU1-3	-1.16249	4	6	6	1	5	4.49158	6.61555	5.55777	1.24379	3.49278	4.28029	1.31424	-0.884533	0.376409	NA
H2AC21	-1.16056	3	1	2	1	1	3.36869	1.10259	1.85259	1.24379	0.698555	1.65324	2.0165	-0.57553	0.564933	NA
IL12A	-1.15887	125	79	120	32	86	140.362	87.1047	111.155	39.8013	60.0757	87.6998	0.388514	-2.98282	0.00285604	0.0654674
PCF11-AS1	-1.15876	2	2	2	1	1	2.24579	2.20518	1.85259	1.24379	0.698555	1.64918	1.97758	-0.585949	0.55791	NA
SCARNA14	-1.15802	2	0	3	0	2	2.24579	0	2.77888	0	1.39711	1.28436	2.69799	-0.429215	0.667767	NA
CDSN	-1.15635	0	0	4	1	0	0	0	3.70518	1.24379	0	0.989794	3.61138	-0.320197	0.748819	NA
C10orf82	-1.15558	16	14	12	5	10	17.9663	15.4363	11.1155	6.21895	6.98555	11.5445	0.819228	-1.41058	0.158369	NA
LINC02643	-1.15501	4	20	7	4	7	4.49158	22.0518	6.48406	4.97516	4.88989	8.5785	1.09832	-1.05162	0.292975	NA
TNFAIP8L3	-1.15484	39	47	66	22	29	43.7929	51.8218	61.1355	27.3634	20.2581	40.8743	0.470707	-2.45342	0.0141506	0.148616
HSPH1	-1.15182	10252	7274	14992	3500	8120	11511.9	8020.25	13887	4353.27	5672.27	8688.94	0.259503	-4.43856	9.05645e-06	0.00090607
MIR3122	-1.15048	6	7	9	2	6	6.73737	7.71814	8.33665	2.48758	4.19133	5.89422	1.10954	-1.03689	0.299787	NA
CALR4P	-1.14962	4	2	1	2	0	4.49158	2.20518	0.926295	2.48758	0	2.02213	2.12632	-0.540663	0.58874	NA
MYO16-AS1	-1.14947	5	3	0	1	2	5.61448	3.30777	0	1.24379	1.39711	2.31263	2.01805	-0.569594	0.568953	NA
PDCD6-AHRR	-1.14868	0	2	3	0	2	0	2.20518	2.77888	0	1.39711	1.27624	2.70093	-0.425292	0.670624	NA
LRRC26	-1.14067	95	117	78	15	104	106.675	129.003	72.251	18.6569	72.6497	79.8472	0.560072	-2.03664	0.0416859	0.233042
KRTDAP	-1.14038	9	14	17	5	9	10.1061	15.4363	15.747	6.21895	6.287	10.7591	0.843496	-1.35197	0.176385	NA
PDLIM4	-1.13837	6	4	3	1	4	6.73737	4.41037	2.77888	1.24379	2.79422	3.59293	1.43512	-0.793225	0.427647	NA
PLIN1	-1.13739	12	10	10	5	6	13.4747	11.0259	9.26295	6.21895	4.19133	8.83478	0.923773	-1.23125	0.21823	NA
LOC101929718	-1.1372	44	28	47	17	24	49.4074	30.8726	43.5359	21.1444	16.7653	32.3451	0.528054	-2.15357	0.0312742	0.203573
HCN1	-1.1371	3	40	2	7	9	3.36869	44.1037	1.85259	8.70654	6.287	12.8637	1.30128	-0.873828	0.382212	NA
SOX30	-1.13485	9	21	18	6	11	10.1061	23.1544	16.6733	7.46274	7.68411	13.0161	0.80861	-1.40346	0.16048	NA
ISLR	-1.13331	1	6	0	2	0	1.1229	6.61555	0	2.48758	0	2.04521	2.52503	-0.448831	0.653554	NA
OR1F1	-1.13216	1	5	1	2	0	1.1229	5.51296	0.926295	2.48758	0	2.00995	2.19724	-0.515266	0.606367	NA
CLYBL-AS2	-1.13133	1	1	3	0	2	1.1229	1.10259	2.77888	0	1.39711	1.2803	2.39092	-0.473176	0.636087	NA
ZSCAN5C	-1.13133	1	1	3	0	2	1.1229	1.10259	2.77888	0	1.39711	1.2803	2.39092	-0.473176	0.636087	NA
SNORD79	-1.12909	58	41	49	19	34	65.1279	45.2063	45.3884	23.632	23.7509	40.6211	0.471921	-2.39253	0.0167326	0.159264
MIR551A	-1.12908	0	1	0	0	0	0	1.10259	0	0	0	0.220518	4.56209	-0.247491	0.804528	NA
LINC01346	-1.12908	0	1	0	0	0	0	1.10259	0	0	0	0.220518	4.56209	-0.247491	0.804528	NA
SNORD128	-1.12908	0	0	1	0	0	0	0	0.926295	0	0	0.185259	4.56209	-0.247491	0.804528	NA
NPPB	-1.12908	1	0	0	0	0	1.1229	0	0	0	0	0.224579	4.56209	-0.247491	0.804528	NA
AADACL4	-1.12908	1	0	0	0	0	1.1229	0	0	0	0	0.224579	4.56209	-0.247491	0.804528	NA
KAZN-AS1	-1.12908	0	0	1	0	0	0	0	0.926295	0	0	0.185259	4.56209	-0.247491	0.804528	NA
LOC105378614	-1.12908	0	1	0	0	0	0	1.10259	0	0	0	0.220518	4.56209	-0.247491	0.804528	NA
PLA2G2A	-1.12908	0	1	0	0	0	0	1.10259	0	0	0	0.220518	4.56209	-0.247491	0.804528	NA
PLA2G5	-1.12908	1	0	0	0	0	1.1229	0	0	0	0	0.224579	4.56209	-0.247491	0.804528	NA
MIR1256	-1.12908	0	1	0	0	0	0	1.10259	0	0	0	0.220518	4.56209	-0.247491	0.804528	NA
ZNF436	-1.12908	1	0	0	0	0	1.1229	0	0	0	0	0.224579	4.56209	-0.247491	0.804528	NA
MIR4254	-1.12908	0	1	0	0	0	0	1.10259	0	0	0	0.220518	4.56209	-0.247491	0.804528	NA
LOC105378663	-1.12908	1	0	0	0	0	1.1229	0	0	0	0	0.224579	4.56209	-0.247491	0.804528	NA
FOXO6-AS1	-1.12908	0	0	1	0	0	0	0	0.926295	0	0	0.185259	4.56209	-0.247491	0.804528	NA
KLF17	-1.12908	0	1	0	0	0	0	1.10259	0	0	0	0.220518	4.56209	-0.247491	0.804528	NA
DMRTB1	-1.12908	0	1	0	0	0	0	1.10259	0	0	0	0.220518	4.56209	-0.247491	0.804528	NA
HSD52	-1.12908	1	0	0	0	0	1.1229	0	0	0	0	0.224579	4.56209	-0.247491	0.804528	NA
KANK4	-1.12908	1	0	0	0	0	1.1229	0	0	0	0	0.224579	4.56209	-0.247491	0.804528	NA
ROR1-AS1	-1.12908	0	0	1	0	0	0	0	0.926295	0	0	0.185259	4.56209	-0.247491	0.804528	NA
MIR101-1	-1.12908	1	0	0	0	0	1.1229	0	0	0	0	0.224579	4.56209	-0.247491	0.804528	NA
ASB17	-1.12908	0	1	0	0	0	0	1.10259	0	0	0	0.220518	4.56209	-0.247491	0.804528	NA
MIR4423	-1.12908	0	0	1	0	0	0	0	0.926295	0	0	0.185259	4.56209	-0.247491	0.804528	NA
DPYD-AS1	-1.12908	1	0	0	0	0	1.1229	0	0	0	0	0.224579	4.56209	-0.247491	0.804528	NA
LINC01708	-1.12908	0	0	1	0	0	0	0	0.926295	0	0	0.185259	4.56209	-0.247491	0.804528	NA
LOC101928370	-1.12908	1	0	0	0	0	1.1229	0	0	0	0	0.224579	4.56209	-0.247491	0.804528	NA
LOC100129138	-1.12908	0	1	0	0	0	0	1.10259	0	0	0	0.220518	4.56209	-0.247491	0.804528	NA
KCND3-IT1	-1.12908	0	0	1	0	0	0	0	0.926295	0	0	0.185259	4.56209	-0.247491	0.804528	NA
SYT6	-1.12908	0	0	1	0	0	0	0	0.926295	0	0	0.185259	4.56209	-0.247491	0.804528	NA
CD2	-1.12908	0	0	1	0	0	0	0	0.926295	0	0	0.185259	4.56209	-0.247491	0.804528	NA
LOC100996263	-1.12908	0	0	1	0	0	0	0	0.926295	0	0	0.185259	4.56209	-0.247491	0.804528	NA
LOC105378933	-1.12908	0	0	1	0	0	0	0	0.926295	0	0	0.185259	4.56209	-0.247491	0.804528	NA
LINC01780	-1.12908	0	0	1	0	0	0	0	0.926295	0	0	0.185259	4.56209	-0.247491	0.804528	NA
NBPF7	-1.12908	1	0	0	0	0	1.1229	0	0	0	0	0.224579	4.56209	-0.247491	0.804528	NA
LOC644634	-1.12908	0	1	0	0	0	0	1.10259	0	0	0	0.220518	4.56209	-0.247491	0.804528	NA
LOC728989	-1.12908	0	1	0	0	0	0	1.10259	0	0	0	0.220518	4.56209	-0.247491	0.804528	NA
NBPF18P	-1.12908	0	0	1	0	0	0	0	0.926295	0	0	0.185259	4.56209	-0.247491	0.804528	NA
KPRP	-1.12908	1	0	0	0	0	1.1229	0	0	0	0	0.224579	4.56209	-0.247491	0.804528	NA
LCE1F	-1.12908	0	0	1	0	0	0	0	0.926295	0	0	0.185259	4.56209	-0.247491	0.804528	NA
MIR6738	-1.12908	0	0	1	0	0	0	0	0.926295	0	0	0.185259	4.56209	-0.247491	0.804528	NA
FCRL3	-1.12908	1	0	0	0	0	1.1229	0	0	0	0	0.224579	4.56209	-0.247491	0.804528	NA
SLAMF9	-1.12908	1	0	0	0	0	1.1229	0	0	0	0	0.224579	4.56209	-0.247491	0.804528	NA
DUSP27	-1.12908	1	0	0	0	0	1.1229	0	0	0	0	0.224579	4.56209	-0.247491	0.804528	NA
MIR557	-1.12908	0	1	0	0	0	0	1.10259	0	0	0	0.220518	4.56209	-0.247491	0.804528	NA
METTL11B	-1.12908	0	0	1	0	0	0	0	0.926295	0	0	0.185259	4.56209	-0.247491	0.804528	NA
SCARNA3	-1.12908	0	1	0	0	0	0	1.10259	0	0	0	0.220518	4.56209	-0.247491	0.804528	NA
RGSL1	-1.12908	0	1	0	0	0	0	1.10259	0	0	0	0.220518	4.56209	-0.247491	0.804528	NA
LINC01037	-1.12908	0	0	1	0	0	0	0	0.926295	0	0	0.185259	4.56209	-0.247491	0.804528	NA
CFHR5	-1.12908	1	0	0	0	0	1.1229	0	0	0	0	0.224579	4.56209	-0.247491	0.804528	NA
GPR25	-1.12908	0	1	0	0	0	0	1.10259	0	0	0	0.220518	4.56209	-0.247491	0.804528	NA
IL10	-1.12908	0	1	0	0	0	0	1.10259	0	0	0	0.220518	4.56209	-0.247491	0.804528	NA
FCAMR	-1.12908	1	0	0	0	0	1.1229	0	0	0	0	0.224579	4.56209	-0.247491	0.804528	NA
MIR4260	-1.12908	1	0	0	0	0	1.1229	0	0	0	0	0.224579	4.56209	-0.247491	0.804528	NA
G0S2	-1.12908	0	0	1	0	0	0	0	0.926295	0	0	0.185259	4.56209	-0.247491	0.804528	NA
SYT14	-1.12908	0	1	0	0	0	0	1.10259	0	0	0	0.220518	4.56209	-0.247491	0.804528	NA
SERTAD4-AS1	-1.12908	1	0	0	0	0	1.1229	0	0	0	0	0.224579	4.56209	-0.247491	0.804528	NA
LINC01693	-1.12908	1	0	0	0	0	1.1229	0	0	0	0	0.224579	4.56209	-0.247491	0.804528	NA
LPGAT1-AS1	-1.12908	0	0	1	0	0	0	0	0.926295	0	0	0.185259	4.56209	-0.247491	0.804528	NA
KCNK2	-1.12908	0	1	0	0	0	0	1.10259	0	0	0	0.220518	4.56209	-0.247491	0.804528	NA
ESRRG	-1.12908	1	0	0	0	0	1.1229	0	0	0	0	0.224579	4.56209	-0.247491	0.804528	NA
TGFB2-AS1	-1.12908	1	0	0	0	0	1.1229	0	0	0	0	0.224579	4.56209	-0.247491	0.804528	NA
SNORA36B	-1.12908	0	1	0	0	0	0	1.10259	0	0	0	0.220518	4.56209	-0.247491	0.804528	NA
HLX-AS1	-1.12908	1	0	0	0	0	1.1229	0	0	0	0	0.224579	4.56209	-0.247491	0.804528	NA
LOC101927143	-1.12908	0	1	0	0	0	0	1.10259	0	0	0	0.220518	4.56209	-0.247491	0.804528	NA
CHRM3	-1.12908	0	1	0	0	0	0	1.10259	0	0	0	0.220518	4.56209	-0.247491	0.804528	NA
LINC00570	-1.12908	1	0	0	0	0	1.1229	0	0	0	0	0.224579	4.56209	-0.247491	0.804528	NA
TDRD15	-1.12908	0	1	0	0	0	0	1.10259	0	0	0	0.220518	4.56209	-0.247491	0.804528	NA
POMC	-1.12908	1	0	0	0	0	1.1229	0	0	0	0	0.224579	4.56209	-0.247491	0.804528	NA
PCARE	-1.12908	0	1	0	0	0	0	1.10259	0	0	0	0.220518	4.56209	-0.247491	0.804528	NA
SLC8A1-AS1	-1.12908	1	0	0	0	0	1.1229	0	0	0	0	0.224579	4.56209	-0.247491	0.804528	NA
EML4-AS1	-1.12908	1	0	0	0	0	1.1229	0	0	0	0	0.224579	4.56209	-0.247491	0.804528	NA
ABCG5	-1.12908	0	0	1	0	0	0	0	0.926295	0	0	0.185259	4.56209	-0.247491	0.804528	NA
LINC01185	-1.12908	0	0	1	0	0	0	0	0.926295	0	0	0.185259	4.56209	-0.247491	0.804528	NA
LRRTM4	-1.12908	1	0	0	0	0	1.1229	0	0	0	0	0.224579	4.56209	-0.247491	0.804528	NA
CTNNA2	-1.12908	0	1	0	0	0	0	1.10259	0	0	0	0.220518	4.56209	-0.247491	0.804528	NA
FUNDC2P2	-1.12908	0	1	0	0	0	0	1.10259	0	0	0	0.220518	4.56209	-0.247491	0.804528	NA
RGPD2	-1.12908	0	0	1	0	0	0	0	0.926295	0	0	0.185259	4.56209	-0.247491	0.804528	NA
TRIM43	-1.12908	0	1	0	0	0	0	1.10259	0	0	0	0.220518	4.56209	-0.247491	0.804528	NA
LOC101927053	-1.12908	0	1	0	0	0	0	1.10259	0	0	0	0.220518	4.56209	-0.247491	0.804528	NA
LINC01127	-1.12908	0	0	1	0	0	0	0	0.926295	0	0	0.185259	4.56209	-0.247491	0.804528	NA
IL1RL2	-1.12908	0	1	0	0	0	0	1.10259	0	0	0	0.220518	4.56209	-0.247491	0.804528	NA
IL1RL1	-1.12908	0	0	1	0	0	0	0	0.926295	0	0	0.185259	4.56209	-0.247491	0.804528	NA
LINC01796	-1.12908	0	0	1	0	0	0	0	0.926295	0	0	0.185259	4.56209	-0.247491	0.804528	NA
MIR548AU	-1.12908	0	0	1	0	0	0	0	0.926295	0	0	0.185259	4.56209	-0.247491	0.804528	NA
LOC101927709	-1.12908	0	1	0	0	0	0	1.10259	0	0	0	0.220518	4.56209	-0.247491	0.804528	NA
MIR4783	-1.12908	0	1	0	0	0	0	1.10259	0	0	0	0.220518	4.56209	-0.247491	0.804528	NA
AMER3	-1.12908	1	0	0	0	0	1.1229	0	0	0	0	0.224579	4.56209	-0.247491	0.804528	NA
POTEKP	-1.12908	0	0	1	0	0	0	0	0.926295	0	0	0.185259	4.56209	-0.247491	0.804528	NA
C2orf27B	-1.12908	0	0	1	0	0	0	0	0.926295	0	0	0.185259	4.56209	-0.247491	0.804528	NA
NCKAP5-AS1	-1.12908	0	0	1	0	0	0	0	0.926295	0	0	0.185259	4.56209	-0.247491	0.804528	NA
MIR3679	-1.12908	0	0	1	0	0	0	0	0.926295	0	0	0.185259	4.56209	-0.247491	0.804528	NA
MIR128-1	-1.12908	0	0	1	0	0	0	0	0.926295	0	0	0.185259	4.56209	-0.247491	0.804528	NA
LCT-AS1	-1.12908	0	1	0	0	0	0	1.10259	0	0	0	0.220518	4.56209	-0.247491	0.804528	NA
ARHGAP15	-1.12908	0	1	0	0	0	0	1.10259	0	0	0	0.220518	4.56209	-0.247491	0.804528	NA
KCNJ3	-1.12908	0	0	1	0	0	0	0	0.926295	0	0	0.185259	4.56209	-0.247491	0.804528	NA
MIR6888	-1.12908	0	0	1	0	0	0	0	0.926295	0	0	0.185259	4.56209	-0.247491	0.804528	NA
CD302	-1.12908	0	1	0	0	0	0	1.10259	0	0	0	0.220518	4.56209	-0.247491	0.804528	NA
FAP	-1.12908	1	0	0	0	0	1.1229	0	0	0	0	0.224579	4.56209	-0.247491	0.804528	NA
FIGN	-1.12908	1	0	0	0	0	1.1229	0	0	0	0	0.224579	4.56209	-0.247491	0.804528	NA
MYO3B-AS1	-1.12908	1	0	0	0	0	1.1229	0	0	0	0	0.224579	4.56209	-0.247491	0.804528	NA
EVX2	-1.12908	0	0	1	0	0	0	0	0.926295	0	0	0.185259	4.56209	-0.247491	0.804528	NA
HAGLROS	-1.12908	0	1	0	0	0	0	1.10259	0	0	0	0.220518	4.56209	-0.247491	0.804528	NA
LINC01116	-1.12908	0	1	0	0	0	0	1.10259	0	0	0	0.220518	4.56209	-0.247491	0.804528	NA
CCDC141	-1.12908	0	1	0	0	0	0	1.10259	0	0	0	0.220518	4.56209	-0.247491	0.804528	NA
LINC01934	-1.12908	0	1	0	0	0	0	1.10259	0	0	0	0.220518	4.56209	-0.247491	0.804528	NA
LOC729254	-1.12908	0	0	1	0	0	0	0	0.926295	0	0	0.185259	4.56209	-0.247491	0.804528	NA
LINC01802	-1.12908	0	0	1	0	0	0	0	0.926295	0	0	0.185259	4.56209	-0.247491	0.804528	NA
MYL1	-1.12908	0	0	1	0	0	0	0	0.926295	0	0	0.185259	4.56209	-0.247491	0.804528	NA
SNORA70I	-1.12908	1	0	0	0	0	1.1229	0	0	0	0	0.224579	4.56209	-0.247491	0.804528	NA
LINC01614	-1.12908	0	1	0	0	0	0	1.10259	0	0	0	0.220518	4.56209	-0.247491	0.804528	NA
SPATA3	-1.12908	1	0	0	0	0	1.1229	0	0	0	0	0.224579	4.56209	-0.247491	0.804528	NA
MIR562	-1.12908	0	1	0	0	0	0	1.10259	0	0	0	0.220518	4.56209	-0.247491	0.804528	NA
INPP5D	-1.12908	0	1	0	0	0	0	1.10259	0	0	0	0.220518	4.56209	-0.247491	0.804528	NA
PRLH	-1.12908	0	0	1	0	0	0	0	0.926295	0	0	0.185259	4.56209	-0.247491	0.804528	NA
AQP12A	-1.12908	0	1	0	0	0	0	1.10259	0	0	0	0.220518	4.56209	-0.247491	0.804528	NA
AGXT	-1.12908	0	1	0	0	0	0	1.10259	0	0	0	0.220518	4.56209	-0.247491	0.804528	NA
LRRN1	-1.12908	0	0	1	0	0	0	0	0.926295	0	0	0.185259	4.56209	-0.247491	0.804528	NA
UBE2E2-AS1	-1.12908	1	0	0	0	0	1.1229	0	0	0	0	0.224579	4.56209	-0.247491	0.804528	NA
DCLK3	-1.12908	0	0	1	0	0	0	0	0.926295	0	0	0.185259	4.56209	-0.247491	0.804528	NA
RTP3	-1.12908	0	1	0	0	0	0	1.10259	0	0	0	0.220518	4.56209	-0.247491	0.804528	NA
TDGF1	-1.12908	0	0	1	0	0	0	0	0.926295	0	0	0.185259	4.56209	-0.247491	0.804528	NA
MIR191	-1.12908	0	0	1	0	0	0	0	0.926295	0	0	0.185259	4.56209	-0.247491	0.804528	NA
IQCF2	-1.12908	0	1	0	0	0	0	1.10259	0	0	0	0.220518	4.56209	-0.247491	0.804528	NA
ERC2	-1.12908	0	0	1	0	0	0	0	0.926295	0	0	0.185259	4.56209	-0.247491	0.804528	NA
SYNPR	-1.12908	1	0	0	0	0	1.1229	0	0	0	0	0.224579	4.56209	-0.247491	0.804528	NA
PRICKLE2-AS1	-1.12908	1	0	0	0	0	1.1229	0	0	0	0	0.224579	4.56209	-0.247491	0.804528	NA
FOXP1-AS1	-1.12908	0	0	1	0	0	0	0	0.926295	0	0	0.185259	4.56209	-0.247491	0.804528	NA
MIR1324	-1.12908	1	0	0	0	0	1.1229	0	0	0	0	0.224579	4.56209	-0.247491	0.804528	NA
EPHA3	-1.12908	0	1	0	0	0	0	1.10259	0	0	0	0.220518	4.56209	-0.247491	0.804528	NA
GABRR3	-1.12908	0	1	0	0	0	0	1.10259	0	0	0	0.220518	4.56209	-0.247491	0.804528	NA
OR5K1	-1.12908	1	0	0	0	0	1.1229	0	0	0	0	0.224579	4.56209	-0.247491	0.804528	NA
TEX55	-1.12908	1	0	0	0	0	1.1229	0	0	0	0	0.224579	4.56209	-0.247491	0.804528	NA
ALDH1L1-AS1	-1.12908	0	1	0	0	0	0	1.10259	0	0	0	0.220518	4.56209	-0.247491	0.804528	NA
ALDH1L1-AS2	-1.12908	0	0	1	0	0	0	0	0.926295	0	0	0.185259	4.56209	-0.247491	0.804528	NA
CPNE4	-1.12908	0	0	1	0	0	0	0	0.926295	0	0	0.185259	4.56209	-0.247491	0.804528	NA
BFSP2-AS1	-1.12908	0	1	0	0	0	0	1.10259	0	0	0	0.220518	4.56209	-0.247491	0.804528	NA
PRR23C	-1.12908	1	0	0	0	0	1.1229	0	0	0	0	0.224579	4.56209	-0.247491	0.804528	NA
TRIM42	-1.12908	1	0	0	0	0	1.1229	0	0	0	0	0.224579	4.56209	-0.247491	0.804528	NA
PLSCR5	-1.12908	1	0	0	0	0	1.1229	0	0	0	0	0.224579	4.56209	-0.247491	0.804528	NA
PLCH1-AS2	-1.12908	0	1	0	0	0	0	1.10259	0	0	0	0.220518	4.56209	-0.247491	0.804528	NA
OTOL1	-1.12908	0	1	0	0	0	0	1.10259	0	0	0	0.220518	4.56209	-0.247491	0.804528	NA
MECOM-AS1	-1.12908	0	1	0	0	0	0	1.10259	0	0	0	0.220518	4.56209	-0.247491	0.804528	NA
MIR569	-1.12908	0	1	0	0	0	0	1.10259	0	0	0	0.220518	4.56209	-0.247491	0.804528	NA
LINC01014	-1.12908	0	1	0	0	0	0	1.10259	0	0	0	0.220518	4.56209	-0.247491	0.804528	NA
LOC101928882	-1.12908	0	1	0	0	0	0	1.10259	0	0	0	0.220518	4.56209	-0.247491	0.804528	NA
LINC02069	-1.12908	0	1	0	0	0	0	1.10259	0	0	0	0.220518	4.56209	-0.247491	0.804528	NA
FETUB	-1.12908	0	1	0	0	0	0	1.10259	0	0	0	0.220518	4.56209	-0.247491	0.804528	NA
ADIPOQ	-1.12908	1	0	0	0	0	1.1229	0	0	0	0	0.224579	4.56209	-0.247491	0.804528	NA
RTP4	-1.12908	0	1	0	0	0	0	1.10259	0	0	0	0.220518	4.56209	-0.247491	0.804528	NA
CLDN16	-1.12908	1	0	0	0	0	1.1229	0	0	0	0	0.224579	4.56209	-0.247491	0.804528	NA
LINC02037	-1.12908	0	0	1	0	0	0	0	0.926295	0	0	0.185259	4.56209	-0.247491	0.804528	NA
XXYLT1-AS1	-1.12908	0	0	1	0	0	0	0	0.926295	0	0	0.185259	4.56209	-0.247491	0.804528	NA
HTT-AS	-1.12908	0	1	0	0	0	0	1.10259	0	0	0	0.220518	4.56209	-0.247491	0.804528	NA
GPR78	-1.12908	0	1	0	0	0	0	1.10259	0	0	0	0.220518	4.56209	-0.247491	0.804528	NA
USP17L17	-1.12908	1	0	0	0	0	1.1229	0	0	0	0	0.224579	4.56209	-0.247491	0.804528	NA
CLNK	-1.12908	0	1	0	0	0	0	1.10259	0	0	0	0.220518	4.56209	-0.247491	0.804528	NA
MIR572	-1.12908	1	0	0	0	0	1.1229	0	0	0	0	0.224579	4.56209	-0.247491	0.804528	NA
LINC02484	-1.12908	0	1	0	0	0	0	1.10259	0	0	0	0.220518	4.56209	-0.247491	0.804528	NA
LINC02278	-1.12908	0	1	0	0	0	0	1.10259	0	0	0	0.220518	4.56209	-0.247491	0.804528	NA
IGFBP7-AS1	-1.12908	1	0	0	0	0	1.1229	0	0	0	0	0.224579	4.56209	-0.247491	0.804528	NA
TMPRSS11A	-1.12908	0	0	1	0	0	0	0	0.926295	0	0	0.185259	4.56209	-0.247491	0.804528	NA
UGT2B7	-1.12908	0	1	0	0	0	0	1.10259	0	0	0	0.220518	4.56209	-0.247491	0.804528	NA
AMTN	-1.12908	0	1	0	0	0	0	1.10259	0	0	0	0.220518	4.56209	-0.247491	0.804528	NA
MIR5705	-1.12908	0	1	0	0	0	0	1.10259	0	0	0	0.220518	4.56209	-0.247491	0.804528	NA
DKK2	-1.12908	0	1	0	0	0	0	1.10259	0	0	0	0.220518	4.56209	-0.247491	0.804528	NA
LINC01378	-1.12908	1	0	0	0	0	1.1229	0	0	0	0	0.224579	4.56209	-0.247491	0.804528	NA
LINC00499	-1.12908	0	1	0	0	0	0	1.10259	0	0	0	0.220518	4.56209	-0.247491	0.804528	NA
GYPA	-1.12908	1	0	0	0	0	1.1229	0	0	0	0	0.224579	4.56209	-0.247491	0.804528	NA
LINC02266	-1.12908	0	1	0	0	0	0	1.10259	0	0	0	0.220518	4.56209	-0.247491	0.804528	NA
MIR7849	-1.12908	0	1	0	0	0	0	1.10259	0	0	0	0.220518	4.56209	-0.247491	0.804528	NA
MIR3140	-1.12908	0	0	1	0	0	0	0	0.926295	0	0	0.185259	4.56209	-0.247491	0.804528	NA
TLR2	-1.12908	0	0	1	0	0	0	0	0.926295	0	0	0.185259	4.56209	-0.247491	0.804528	NA
MIR578	-1.12908	0	0	1	0	0	0	0	0.926295	0	0	0.185259	4.56209	-0.247491	0.804528	NA
LINC02275	-1.12908	0	1	0	0	0	0	1.10259	0	0	0	0.220518	4.56209	-0.247491	0.804528	NA
LINC02436	-1.12908	0	1	0	0	0	0	1.10259	0	0	0	0.220518	4.56209	-0.247491	0.804528	NA
FRG2	-1.12908	1	0	0	0	0	1.1229	0	0	0	0	0.224579	4.56209	-0.247491	0.804528	NA
TAS2R1	-1.12908	1	0	0	0	0	1.1229	0	0	0	0	0.224579	4.56209	-0.247491	0.804528	NA
LINC02221	-1.12908	0	0	1	0	0	0	0	0.926295	0	0	0.185259	4.56209	-0.247491	0.804528	NA
BASP1	-1.12908	0	1	0	0	0	0	1.10259	0	0	0	0.220518	4.56209	-0.247491	0.804528	NA
PRDM9	-1.12908	0	1	0	0	0	0	1.10259	0	0	0	0.220518	4.56209	-0.247491	0.804528	NA
LINC02160	-1.12908	0	1	0	0	0	0	1.10259	0	0	0	0.220518	4.56209	-0.247491	0.804528	NA
EGFLAM-AS2	-1.12908	1	0	0	0	0	1.1229	0	0	0	0	0.224579	4.56209	-0.247491	0.804528	NA
LOC102467080	-1.12908	0	1	0	0	0	0	1.10259	0	0	0	0.220518	4.56209	-0.247491	0.804528	NA
C5orf64	-1.12908	0	1	0	0	0	0	1.10259	0	0	0	0.220518	4.56209	-0.247491	0.804528	NA
SHISAL2B	-1.12908	1	0	0	0	0	1.1229	0	0	0	0	0.224579	4.56209	-0.247491	0.804528	NA
RAB9BP1	-1.12908	0	0	1	0	0	0	0	0.926295	0	0	0.185259	4.56209	-0.247491	0.804528	NA
LINC01848	-1.12908	0	1	0	0	0	0	1.10259	0	0	0	0.220518	4.56209	-0.247491	0.804528	NA
LINC02240	-1.12908	1	0	0	0	0	1.1229	0	0	0	0	0.224579	4.56209	-0.247491	0.804528	NA
ADAMTS19	-1.12908	0	0	1	0	0	0	0	0.926295	0	0	0.185259	4.56209	-0.247491	0.804528	NA
SPINK7	-1.12908	0	1	0	0	0	0	1.10259	0	0	0	0.220518	4.56209	-0.247491	0.804528	NA
LINC01933	-1.12908	0	1	0	0	0	0	1.10259	0	0	0	0.220518	4.56209	-0.247491	0.804528	NA
LINC01470	-1.12908	0	0	1	0	0	0	0	0.926295	0	0	0.185259	4.56209	-0.247491	0.804528	NA
LINC01861	-1.12908	0	0	1	0	0	0	0	0.926295	0	0	0.185259	4.56209	-0.247491	0.804528	NA
MIR103A1	-1.12908	1	0	0	0	0	1.1229	0	0	0	0	0.224579	4.56209	-0.247491	0.804528	NA
KCNIP1	-1.12908	0	1	0	0	0	0	1.10259	0	0	0	0.220518	4.56209	-0.247491	0.804528	NA
PROP1	-1.12908	0	1	0	0	0	0	1.10259	0	0	0	0.220518	4.56209	-0.247491	0.804528	NA
GRM6	-1.12908	0	0	1	0	0	0	0	0.926295	0	0	0.185259	4.56209	-0.247491	0.804528	NA
OR2V2	-1.12908	0	0	1	0	0	0	0	0.926295	0	0	0.185259	4.56209	-0.247491	0.804528	NA
MIR3691	-1.12908	0	0	1	0	0	0	0	0.926295	0	0	0.185259	4.56209	-0.247491	0.804528	NA
F13A1	-1.12908	1	0	0	0	0	1.1229	0	0	0	0	0.224579	4.56209	-0.247491	0.804528	NA
BLOC1S5-TXNDC5	-1.12908	0	0	1	0	0	0	0	0.926295	0	0	0.185259	4.56209	-0.247491	0.804528	NA
EEF1E1-BLOC1S5	-1.12908	1	0	0	0	0	1.1229	0	0	0	0	0.224579	4.56209	-0.247491	0.804528	NA
H1-1	-1.12908	1	0	0	0	0	1.1229	0	0	0	0	0.224579	4.56209	-0.247491	0.804528	NA
H3C3	-1.12908	0	0	1	0	0	0	0	0.926295	0	0	0.185259	4.56209	-0.247491	0.804528	NA
H1-5	-1.12908	1	0	0	0	0	1.1229	0	0	0	0	0.224579	4.56209	-0.247491	0.804528	NA
HCG4B	-1.12908	0	1	0	0	0	0	1.10259	0	0	0	0.220518	4.56209	-0.247491	0.804528	NA
MUCL3	-1.12908	0	0	1	0	0	0	0	0.926295	0	0	0.185259	4.56209	-0.247491	0.804528	NA
LINC01149	-1.12908	0	1	0	0	0	0	1.10259	0	0	0	0.220518	4.56209	-0.247491	0.804528	NA
HLA-DRA	-1.12908	1	0	0	0	0	1.1229	0	0	0	0	0.224579	4.56209	-0.247491	0.804528	NA
HLA-DPB1	-1.12908	0	1	0	0	0	0	1.10259	0	0	0	0.220518	4.56209	-0.247491	0.804528	NA
TREM2	-1.12908	0	0	1	0	0	0	0	0.926295	0	0	0.185259	4.56209	-0.247491	0.804528	NA
NCR2	-1.12908	0	0	1	0	0	0	0	0.926295	0	0	0.185259	4.56209	-0.247491	0.804528	NA
CNPY3-GNMT	-1.12908	1	0	0	0	0	1.1229	0	0	0	0	0.224579	4.56209	-0.247491	0.804528	NA
LOC101926898	-1.12908	1	0	0	0	0	1.1229	0	0	0	0	0.224579	4.56209	-0.247491	0.804528	NA
BMP5	-1.12908	1	0	0	0	0	1.1229	0	0	0	0	0.224579	4.56209	-0.247491	0.804528	NA
COL19A1	-1.12908	1	0	0	0	0	1.1229	0	0	0	0	0.224579	4.56209	-0.247491	0.804528	NA
GABRR1	-1.12908	0	1	0	0	0	0	1.10259	0	0	0	0.220518	4.56209	-0.247491	0.804528	NA
LOC105377924	-1.12908	0	1	0	0	0	0	1.10259	0	0	0	0.220518	4.56209	-0.247491	0.804528	NA
SCML4	-1.12908	1	0	0	0	0	1.1229	0	0	0	0	0.224579	4.56209	-0.247491	0.804528	NA
SNORA40C	-1.12908	0	0	1	0	0	0	0	0.926295	0	0	0.185259	4.56209	-0.247491	0.804528	NA
NCOA7-AS1	-1.12908	0	1	0	0	0	0	1.10259	0	0	0	0.220518	4.56209	-0.247491	0.804528	NA
LUADT1	-1.12908	0	0	1	0	0	0	0	0.926295	0	0	0.185259	4.56209	-0.247491	0.804528	NA
LINC02529	-1.12908	0	1	0	0	0	0	1.10259	0	0	0	0.220518	4.56209	-0.247491	0.804528	NA
AIRN	-1.12908	1	0	0	0	0	1.1229	0	0	0	0	0.224579	4.56209	-0.247491	0.804528	NA
FOXL3-OT1	-1.12908	0	1	0	0	0	0	1.10259	0	0	0	0.220518	4.56209	-0.247491	0.804528	NA
AGMO	-1.12908	0	1	0	0	0	0	1.10259	0	0	0	0.220518	4.56209	-0.247491	0.804528	NA
LRRC72	-1.12908	1	0	0	0	0	1.1229	0	0	0	0	0.224579	4.56209	-0.247491	0.804528	NA
MIR1183	-1.12908	0	1	0	0	0	0	1.10259	0	0	0	0.220518	4.56209	-0.247491	0.804528	NA
NPVF	-1.12908	1	0	0	0	0	1.1229	0	0	0	0	0.224579	4.56209	-0.247491	0.804528	NA
TSL	-1.12908	1	0	0	0	0	1.1229	0	0	0	0	0.224579	4.56209	-0.247491	0.804528	NA
TRIL	-1.12908	1	0	0	0	0	1.1229	0	0	0	0	0.224579	4.56209	-0.247491	0.804528	NA
GHRHR	-1.12908	0	0	1	0	0	0	0	0.926295	0	0	0.185259	4.56209	-0.247491	0.804528	NA
SPATA48	-1.12908	0	1	0	0	0	0	1.10259	0	0	0	0.220518	4.56209	-0.247491	0.804528	NA
GTF2IP4	-1.12908	0	1	0	0	0	0	1.10259	0	0	0	0.220518	4.56209	-0.247491	0.804528	NA
STEAP2-AS1	-1.12908	0	1	0	0	0	0	1.10259	0	0	0	0.220518	4.56209	-0.247491	0.804528	NA
DPY19L2P4	-1.12908	0	0	1	0	0	0	0	0.926295	0	0	0.185259	4.56209	-0.247491	0.804528	NA
TMBIM7P	-1.12908	0	0	1	0	0	0	0	0.926295	0	0	0.185259	4.56209	-0.247491	0.804528	NA
NPTX2	-1.12908	0	1	0	0	0	0	1.10259	0	0	0	0.220518	4.56209	-0.247491	0.804528	NA
DOCK4-AS1	-1.12908	0	1	0	0	0	0	1.10259	0	0	0	0.220518	4.56209	-0.247491	0.804528	NA
HRAT17	-1.12908	0	1	0	0	0	0	1.10259	0	0	0	0.220518	4.56209	-0.247491	0.804528	NA
CFTR	-1.12908	0	1	0	0	0	0	1.10259	0	0	0	0.220518	4.56209	-0.247491	0.804528	NA
ASB15-AS1	-1.12908	0	0	1	0	0	0	0	0.926295	0	0	0.185259	4.56209	-0.247491	0.804528	NA
MIR96	-1.12908	0	0	1	0	0	0	0	0.926295	0	0	0.185259	4.56209	-0.247491	0.804528	NA
TSGA13	-1.12908	0	1	0	0	0	0	1.10259	0	0	0	0.220518	4.56209	-0.247491	0.804528	NA
TRPV5	-1.12908	1	0	0	0	0	1.1229	0	0	0	0	0.224579	4.56209	-0.247491	0.804528	NA
LINC00996	-1.12908	0	1	0	0	0	0	1.10259	0	0	0	0.220518	4.56209	-0.247491	0.804528	NA
WDR86-AS1	-1.12908	0	1	0	0	0	0	1.10259	0	0	0	0.220518	4.56209	-0.247491	0.804528	NA
GALNTL5	-1.12908	0	1	0	0	0	0	1.10259	0	0	0	0.220518	4.56209	-0.247491	0.804528	NA
CNPY1	-1.12908	0	0	1	0	0	0	0	0.926295	0	0	0.185259	4.56209	-0.247491	0.804528	NA
MIR153-2	-1.12908	0	1	0	0	0	0	1.10259	0	0	0	0.220518	4.56209	-0.247491	0.804528	NA
LINC00965	-1.12908	1	0	0	0	0	1.1229	0	0	0	0	0.224579	4.56209	-0.247491	0.804528	NA
USP17L8	-1.12908	0	1	0	0	0	0	1.10259	0	0	0	0.220518	4.56209	-0.247491	0.804528	NA
MIR1322	-1.12908	1	0	0	0	0	1.1229	0	0	0	0	0.224579	4.56209	-0.247491	0.804528	NA
LOC340357	-1.12908	0	1	0	0	0	0	1.10259	0	0	0	0.220518	4.56209	-0.247491	0.804528	NA
NEFM	-1.12908	0	0	1	0	0	0	0	0.926295	0	0	0.185259	4.56209	-0.247491	0.804528	NA
PNOC	-1.12908	0	1	0	0	0	0	1.10259	0	0	0	0.220518	4.56209	-0.247491	0.804528	NA
LINC02099	-1.12908	1	0	0	0	0	1.1229	0	0	0	0	0.224579	4.56209	-0.247491	0.804528	NA
UNC5D	-1.12908	0	1	0	0	0	0	1.10259	0	0	0	0.220518	4.56209	-0.247491	0.804528	NA
LINC01605	-1.12908	0	1	0	0	0	0	1.10259	0	0	0	0.220518	4.56209	-0.247491	0.804528	NA
IDO1	-1.12908	0	0	1	0	0	0	0	0.926295	0	0	0.185259	4.56209	-0.247491	0.804528	NA
NKX6-3	-1.12908	0	1	0	0	0	0	1.10259	0	0	0	0.220518	4.56209	-0.247491	0.804528	NA
LOC101926892	-1.12908	1	0	0	0	0	1.1229	0	0	0	0	0.224579	4.56209	-0.247491	0.804528	NA
MIR12123	-1.12908	0	1	0	0	0	0	1.10259	0	0	0	0.220518	4.56209	-0.247491	0.804528	NA
LINC01419	-1.12908	0	1	0	0	0	0	1.10259	0	0	0	0.220518	4.56209	-0.247491	0.804528	NA
TSPYL5	-1.12908	0	1	0	0	0	0	1.10259	0	0	0	0.220518	4.56209	-0.247491	0.804528	NA
MIR599	-1.12908	0	0	1	0	0	0	0	0.926295	0	0	0.185259	4.56209	-0.247491	0.804528	NA
RGS22	-1.12908	0	1	0	0	0	0	1.10259	0	0	0	0.220518	4.56209	-0.247491	0.804528	NA
ODF1	-1.12908	1	0	0	0	0	1.1229	0	0	0	0	0.224579	4.56209	-0.247491	0.804528	NA
LINC01181	-1.12908	0	0	1	0	0	0	0	0.926295	0	0	0.185259	4.56209	-0.247491	0.804528	NA
LINC00977	-1.12908	1	0	0	0	0	1.1229	0	0	0	0	0.224579	4.56209	-0.247491	0.804528	NA
OC90	-1.12908	1	0	0	0	0	1.1229	0	0	0	0	0.224579	4.56209	-0.247491	0.804528	NA
LOC101927845	-1.12908	1	0	0	0	0	1.1229	0	0	0	0	0.224579	4.56209	-0.247491	0.804528	NA
FAM135B	-1.12908	1	0	0	0	0	1.1229	0	0	0	0	0.224579	4.56209	-0.247491	0.804528	NA
MIR4472-1	-1.12908	0	0	1	0	0	0	0	0.926295	0	0	0.185259	4.56209	-0.247491	0.804528	NA
CYP11B1	-1.12908	0	1	0	0	0	0	1.10259	0	0	0	0.220518	4.56209	-0.247491	0.804528	NA
LOC101928902	-1.12908	0	0	1	0	0	0	0	0.926295	0	0	0.185259	4.56209	-0.247491	0.804528	NA
INSL4	-1.12908	1	0	0	0	0	1.1229	0	0	0	0	0.224579	4.56209	-0.247491	0.804528	NA
PTPRD	-1.12908	0	1	0	0	0	0	1.10259	0	0	0	0.220518	4.56209	-0.247491	0.804528	NA
LINC01235	-1.12908	1	0	0	0	0	1.1229	0	0	0	0	0.224579	4.56209	-0.247491	0.804528	NA
C9orf92	-1.12908	0	1	0	0	0	0	1.10259	0	0	0	0.220518	4.56209	-0.247491	0.804528	NA
MIR4473	-1.12908	0	1	0	0	0	0	1.10259	0	0	0	0.220518	4.56209	-0.247491	0.804528	NA
IFT74-AS1	-1.12908	0	1	0	0	0	0	1.10259	0	0	0	0.220518	4.56209	-0.247491	0.804528	NA
MIR12117	-1.12908	0	1	0	0	0	0	1.10259	0	0	0	0.220518	4.56209	-0.247491	0.804528	NA
SNORD121B	-1.12908	0	1	0	0	0	0	1.10259	0	0	0	0.220518	4.56209	-0.247491	0.804528	NA
FAM242F	-1.12908	0	0	1	0	0	0	0	0.926295	0	0	0.185259	4.56209	-0.247491	0.804528	NA
LOC101928381	-1.12908	1	0	0	0	0	1.1229	0	0	0	0	0.224579	4.56209	-0.247491	0.804528	NA
LINC01474	-1.12908	0	0	1	0	0	0	0	0.926295	0	0	0.185259	4.56209	-0.247491	0.804528	NA
LOC101927450	-1.12908	0	0	1	0	0	0	0	0.926295	0	0	0.185259	4.56209	-0.247491	0.804528	NA
SPATA31C2	-1.12908	0	1	0	0	0	0	1.10259	0	0	0	0.220518	4.56209	-0.247491	0.804528	NA
BARX1-DT	-1.12908	0	1	0	0	0	0	1.10259	0	0	0	0.220518	4.56209	-0.247491	0.804528	NA
LINC01509	-1.12908	0	1	0	0	0	0	1.10259	0	0	0	0.220518	4.56209	-0.247491	0.804528	NA
DELEC1	-1.12908	1	0	0	0	0	1.1229	0	0	0	0	0.224579	4.56209	-0.247491	0.804528	NA
OR1J2	-1.12908	0	1	0	0	0	0	1.10259	0	0	0	0.220518	4.56209	-0.247491	0.804528	NA
MIR7150	-1.12908	0	1	0	0	0	0	1.10259	0	0	0	0.220518	4.56209	-0.247491	0.804528	NA
MIR181A2	-1.12908	0	1	0	0	0	0	1.10259	0	0	0	0.220518	4.56209	-0.247491	0.804528	NA
FAM163B	-1.12908	0	1	0	0	0	0	1.10259	0	0	0	0.220518	4.56209	-0.247491	0.804528	NA
LCN8	-1.12908	1	0	0	0	0	1.1229	0	0	0	0	0.224579	4.56209	-0.247491	0.804528	NA
ARSL	-1.12908	1	0	0	0	0	1.1229	0	0	0	0	0.224579	4.56209	-0.247491	0.804528	NA
LINC01546	-1.12908	1	0	0	0	0	1.1229	0	0	0	0	0.224579	4.56209	-0.247491	0.804528	NA
VCX2	-1.12908	1	0	0	0	0	1.1229	0	0	0	0	0.224579	4.56209	-0.247491	0.804528	NA
EGFL6	-1.12908	1	0	0	0	0	1.1229	0	0	0	0	0.224579	4.56209	-0.247491	0.804528	NA
PCYT1B	-1.12908	0	0	1	0	0	0	0	0.926295	0	0	0.185259	4.56209	-0.247491	0.804528	NA
MIR6134	-1.12908	0	1	0	0	0	0	1.10259	0	0	0	0.220518	4.56209	-0.247491	0.804528	NA
DGKK	-1.12908	0	1	0	0	0	0	1.10259	0	0	0	0.220518	4.56209	-0.247491	0.804528	NA
GSPT2	-1.12908	1	0	0	0	0	1.1229	0	0	0	0	0.224579	4.56209	-0.247491	0.804528	NA
MTRNR2L10	-1.12908	1	0	0	0	0	1.1229	0	0	0	0	0.224579	4.56209	-0.247491	0.804528	NA
ARHGEF9-IT1	-1.12908	0	1	0	0	0	0	1.10259	0	0	0	0.220518	4.56209	-0.247491	0.804528	NA
INGX	-1.12908	1	0	0	0	0	1.1229	0	0	0	0	0.224579	4.56209	-0.247491	0.804528	NA
TSIX	-1.12908	1	0	0	0	0	1.1229	0	0	0	0	0.224579	4.56209	-0.247491	0.804528	NA
MIR374A	-1.12908	1	0	0	0	0	1.1229	0	0	0	0	0.224579	4.56209	-0.247491	0.804528	NA
CYSLTR1	-1.12908	0	0	1	0	0	0	0	0.926295	0	0	0.185259	4.56209	-0.247491	0.804528	NA
ITM2A	-1.12908	0	1	0	0	0	0	1.10259	0	0	0	0.220518	4.56209	-0.247491	0.804528	NA
NXF5	-1.12908	0	1	0	0	0	0	1.10259	0	0	0	0.220518	4.56209	-0.247491	0.804528	NA
GPRASP2	-1.12908	0	1	0	0	0	0	1.10259	0	0	0	0.220518	4.56209	-0.247491	0.804528	NA
TCEAL1	-1.12908	0	1	0	0	0	0	1.10259	0	0	0	0.220518	4.56209	-0.247491	0.804528	NA
SERPINA7	-1.12908	1	0	0	0	0	1.1229	0	0	0	0	0.224579	4.56209	-0.247491	0.804528	NA
MIR652	-1.12908	0	1	0	0	0	0	1.10259	0	0	0	0.220518	4.56209	-0.247491	0.804528	NA
SLC6A14	-1.12908	1	0	0	0	0	1.1229	0	0	0	0	0.224579	4.56209	-0.247491	0.804528	NA
MIR3672	-1.12908	0	1	0	0	0	0	1.10259	0	0	0	0.220518	4.56209	-0.247491	0.804528	NA
SH2D1A	-1.12908	0	1	0	0	0	0	1.10259	0	0	0	0.220518	4.56209	-0.247491	0.804528	NA
MIR450A2	-1.12908	0	1	0	0	0	0	1.10259	0	0	0	0.220518	4.56209	-0.247491	0.804528	NA
LINC00892	-1.12908	0	0	1	0	0	0	0	0.926295	0	0	0.185259	4.56209	-0.247491	0.804528	NA
FMR1NB	-1.12908	0	0	1	0	0	0	0	0.926295	0	0	0.185259	4.56209	-0.247491	0.804528	NA
HSFX2	-1.12908	0	0	1	0	0	0	0	0.926295	0	0	0.185259	4.56209	-0.247491	0.804528	NA
MAGEA10-MAGEA5	-1.12908	1	0	0	0	0	1.1229	0	0	0	0	0.224579	4.56209	-0.247491	0.804528	NA
MAGEA10	-1.12908	0	1	0	0	0	0	1.10259	0	0	0	0.220518	4.56209	-0.247491	0.804528	NA
GABRA3	-1.12908	0	1	0	0	0	0	1.10259	0	0	0	0.220518	4.56209	-0.247491	0.804528	NA
MAGEA12	-1.12908	0	0	1	0	0	0	0	0.926295	0	0	0.185259	4.56209	-0.247491	0.804528	NA
GYG2P1	-1.12908	1	0	0	0	0	1.1229	0	0	0	0	0.224579	4.56209	-0.247491	0.804528	NA
TTTY10	-1.12908	1	0	0	0	0	1.1229	0	0	0	0	0.224579	4.56209	-0.247491	0.804528	NA
LOC101930421	-1.12908	1	0	0	0	0	1.1229	0	0	0	0	0.224579	4.56209	-0.247491	0.804528	NA
MIR5699	-1.12908	0	0	1	0	0	0	0	0.926295	0	0	0.185259	4.56209	-0.247491	0.804528	NA
ADARB2	-1.12908	0	1	0	0	0	0	1.10259	0	0	0	0.220518	4.56209	-0.247491	0.804528	NA
LOC105376353	-1.12908	1	0	0	0	0	1.1229	0	0	0	0	0.224579	4.56209	-0.247491	0.804528	NA
AKR1C8P	-1.12908	0	0	1	0	0	0	0	0.926295	0	0	0.185259	4.56209	-0.247491	0.804528	NA
CELF2-AS1	-1.12908	1	0	0	0	0	1.1229	0	0	0	0	0.224579	4.56209	-0.247491	0.804528	NA
MYO3A	-1.12908	0	1	0	0	0	0	1.10259	0	0	0	0.220518	4.56209	-0.247491	0.804528	NA
MIR8086	-1.12908	0	0	1	0	0	0	0	0.926295	0	0	0.185259	4.56209	-0.247491	0.804528	NA
LYZL1	-1.12908	1	0	0	0	0	1.1229	0	0	0	0	0.224579	4.56209	-0.247491	0.804528	NA
PCAT5	-1.12908	1	0	0	0	0	1.1229	0	0	0	0	0.224579	4.56209	-0.247491	0.804528	NA
LINC00841	-1.12908	1	0	0	0	0	1.1229	0	0	0	0	0.224579	4.56209	-0.247491	0.804528	NA
NPY4R2	-1.12908	0	1	0	0	0	0	1.10259	0	0	0	0.220518	4.56209	-0.247491	0.804528	NA
LOC102724719	-1.12908	0	1	0	0	0	0	1.10259	0	0	0	0.220518	4.56209	-0.247491	0.804528	NA
FFAR4	-1.12908	0	0	1	0	0	0	0	0.926295	0	0	0.185259	4.56209	-0.247491	0.804528	NA
MIR608	-1.12908	0	0	1	0	0	0	0	0.926295	0	0	0.185259	4.56209	-0.247491	0.804528	NA
MIR4295	-1.12908	1	0	0	0	0	1.1229	0	0	0	0	0.224579	4.56209	-0.247491	0.804528	NA
VAX1	-1.12908	1	0	0	0	0	1.1229	0	0	0	0	0.224579	4.56209	-0.247491	0.804528	NA
MIR3663HG	-1.12908	0	1	0	0	0	0	1.10259	0	0	0	0.220518	4.56209	-0.247491	0.804528	NA
MIR4681	-1.12908	1	0	0	0	0	1.1229	0	0	0	0	0.224579	4.56209	-0.247491	0.804528	NA
DMBT1L1	-1.12908	1	0	0	0	0	1.1229	0	0	0	0	0.224579	4.56209	-0.247491	0.804528	NA
MIR4297	-1.12908	0	1	0	0	0	0	1.10259	0	0	0	0.220518	4.56209	-0.247491	0.804528	NA
SYCE1	-1.12908	0	0	1	0	0	0	0	0.926295	0	0	0.185259	4.56209	-0.247491	0.804528	NA
LINC01150	-1.12908	1	0	0	0	0	1.1229	0	0	0	0	0.224579	4.56209	-0.247491	0.804528	NA
ASCL2	-1.12908	1	0	0	0	0	1.1229	0	0	0	0	0.224579	4.56209	-0.247491	0.804528	NA
OR52N5	-1.12908	0	0	1	0	0	0	0	0.926295	0	0	0.185259	4.56209	-0.247491	0.804528	NA
CALCA	-1.12908	0	1	0	0	0	0	1.10259	0	0	0	0.220518	4.56209	-0.247491	0.804528	NA
SLC6A5	-1.12908	1	0	0	0	0	1.1229	0	0	0	0	0.224579	4.56209	-0.247491	0.804528	NA
BBOX1-AS1	-1.12908	1	0	0	0	0	1.1229	0	0	0	0	0.224579	4.56209	-0.247491	0.804528	NA
SNORD164	-1.12908	1	0	0	0	0	1.1229	0	0	0	0	0.224579	4.56209	-0.247491	0.804528	NA
LRRC4C	-1.12908	0	0	1	0	0	0	0	0.926295	0	0	0.185259	4.56209	-0.247491	0.804528	NA
MPEG1	-1.12908	0	1	0	0	0	0	1.10259	0	0	0	0.220518	4.56209	-0.247491	0.804528	NA
OR5AN1	-1.12908	0	1	0	0	0	0	1.10259	0	0	0	0.220518	4.56209	-0.247491	0.804528	NA
MS4A18	-1.12908	0	1	0	0	0	0	1.10259	0	0	0	0.220518	4.56209	-0.247491	0.804528	NA
SLC22A24	-1.12908	1	0	0	0	0	1.1229	0	0	0	0	0.224579	4.56209	-0.247491	0.804528	NA
SLC22A10	-1.12908	0	1	0	0	0	0	1.10259	0	0	0	0.220518	4.56209	-0.247491	0.804528	NA
KCNK4-TEX40	-1.12908	0	1	0	0	0	0	1.10259	0	0	0	0.220518	4.56209	-0.247491	0.804528	NA
LINC01488	-1.12908	0	0	1	0	0	0	0	0.926295	0	0	0.185259	4.56209	-0.247491	0.804528	NA
FOLR2	-1.12908	0	1	0	0	0	0	1.10259	0	0	0	0.220518	4.56209	-0.247491	0.804528	NA
LOC105369391	-1.12908	1	0	0	0	0	1.1229	0	0	0	0	0.224579	4.56209	-0.247491	0.804528	NA
MOGAT2	-1.12908	0	1	0	0	0	0	1.10259	0	0	0	0.220518	4.56209	-0.247491	0.804528	NA
CASP1	-1.12908	0	0	1	0	0	0	0	0.926295	0	0	0.185259	4.56209	-0.247491	0.804528	NA
CARD18	-1.12908	1	0	0	0	0	1.1229	0	0	0	0	0.224579	4.56209	-0.247491	0.804528	NA
LOC100132078	-1.12908	1	0	0	0	0	1.1229	0	0	0	0	0.224579	4.56209	-0.247491	0.804528	NA
FXYD2	-1.12908	0	1	0	0	0	0	1.10259	0	0	0	0.220518	4.56209	-0.247491	0.804528	NA
CD3D	-1.12908	0	0	1	0	0	0	0	0.926295	0	0	0.185259	4.56209	-0.247491	0.804528	NA
FOXR1	-1.12908	0	1	0	0	0	0	1.10259	0	0	0	0.220518	4.56209	-0.247491	0.804528	NA
OR10S1	-1.12908	0	1	0	0	0	0	1.10259	0	0	0	0.220518	4.56209	-0.247491	0.804528	NA
PATE4	-1.12908	0	0	1	0	0	0	0	0.926295	0	0	0.185259	4.56209	-0.247491	0.804528	NA
FLI1	-1.12908	0	1	0	0	0	0	1.10259	0	0	0	0.220518	4.56209	-0.247491	0.804528	NA
MIR3649	-1.12908	0	0	1	0	0	0	0	0.926295	0	0	0.185259	4.56209	-0.247491	0.804528	NA
LINC00940	-1.12908	0	0	1	0	0	0	0	0.926295	0	0	0.185259	4.56209	-0.247491	0.804528	NA
TMEM52B	-1.12908	0	0	1	0	0	0	0	0.926295	0	0	0.185259	4.56209	-0.247491	0.804528	NA
TAS2R9	-1.12908	0	1	0	0	0	0	1.10259	0	0	0	0.220518	4.56209	-0.247491	0.804528	NA
PRB3	-1.12908	0	1	0	0	0	0	1.10259	0	0	0	0.220518	4.56209	-0.247491	0.804528	NA
KRT72	-1.12908	0	1	0	0	0	0	1.10259	0	0	0	0.220518	4.56209	-0.247491	0.804528	NA
KRT79	-1.12908	0	1	0	0	0	0	1.10259	0	0	0	0.220518	4.56209	-0.247491	0.804528	NA
MIR196A2	-1.12908	1	0	0	0	0	1.1229	0	0	0	0	0.224579	4.56209	-0.247491	0.804528	NA
OR6C68	-1.12908	1	0	0	0	0	1.1229	0	0	0	0	0.224579	4.56209	-0.247491	0.804528	NA
FAM71C	-1.12908	0	1	0	0	0	0	1.10259	0	0	0	0.220518	4.56209	-0.247491	0.804528	NA
MIR6861	-1.12908	1	0	0	0	0	1.1229	0	0	0	0	0.224579	4.56209	-0.247491	0.804528	NA
MIR620	-1.12908	0	0	1	0	0	0	0	0.926295	0	0	0.185259	4.56209	-0.247491	0.804528	NA
MIR5188	-1.12908	1	0	0	0	0	1.1229	0	0	0	0	0.224579	4.56209	-0.247491	0.804528	NA
LINC02372	-1.12908	0	1	0	0	0	0	1.10259	0	0	0	0.220518	4.56209	-0.247491	0.804528	NA
GLT1D1	-1.12908	1	0	0	0	0	1.1229	0	0	0	0	0.224579	4.56209	-0.247491	0.804528	NA
FZD10-AS1	-1.12908	0	1	0	0	0	0	1.10259	0	0	0	0.220518	4.56209	-0.247491	0.804528	NA
ZNF605	-1.12908	0	1	0	0	0	0	1.10259	0	0	0	0.220518	4.56209	-0.247491	0.804528	NA
ZNF140	-1.12908	0	1	0	0	0	0	1.10259	0	0	0	0.220518	4.56209	-0.247491	0.804528	NA
ZNF10	-1.12908	0	1	0	0	0	0	1.10259	0	0	0	0.220518	4.56209	-0.247491	0.804528	NA
ANKRD20A9P	-1.12908	1	0	0	0	0	1.1229	0	0	0	0	0.224579	4.56209	-0.247491	0.804528	NA
LINC01072	-1.12908	0	1	0	0	0	0	1.10259	0	0	0	0.220518	4.56209	-0.247491	0.804528	NA
GPR12	-1.12908	1	0	0	0	0	1.1229	0	0	0	0	0.224579	4.56209	-0.247491	0.804528	NA
GSX1	-1.12908	0	0	1	0	0	0	0	0.926295	0	0	0.185259	4.56209	-0.247491	0.804528	NA
LINC00398	-1.12908	0	1	0	0	0	0	1.10259	0	0	0	0.220518	4.56209	-0.247491	0.804528	NA
CCNA1	-1.12908	0	1	0	0	0	0	1.10259	0	0	0	0.220518	4.56209	-0.247491	0.804528	NA
SERTM1	-1.12908	0	1	0	0	0	0	1.10259	0	0	0	0.220518	4.56209	-0.247491	0.804528	NA
MIR3168	-1.12908	0	0	1	0	0	0	0	0.926295	0	0	0.185259	4.56209	-0.247491	0.804528	NA
OR7E37P	-1.12908	1	0	0	0	0	1.1229	0	0	0	0	0.224579	4.56209	-0.247491	0.804528	NA
LINC02341	-1.12908	1	0	0	0	0	1.1229	0	0	0	0	0.224579	4.56209	-0.247491	0.804528	NA
CBY2	-1.12908	0	1	0	0	0	0	1.10259	0	0	0	0.220518	4.56209	-0.247491	0.804528	NA
HTR2A	-1.12908	0	0	1	0	0	0	0	0.926295	0	0	0.185259	4.56209	-0.247491	0.804528	NA
HTR2A-AS1	-1.12908	1	0	0	0	0	1.1229	0	0	0	0	0.224579	4.56209	-0.247491	0.804528	NA
LINC00378	-1.12908	0	0	1	0	0	0	0	0.926295	0	0	0.185259	4.56209	-0.247491	0.804528	NA
PCDH9	-1.12908	0	1	0	0	0	0	1.10259	0	0	0	0.220518	4.56209	-0.247491	0.804528	NA
BTF3P11	-1.12908	0	1	0	0	0	0	1.10259	0	0	0	0.220518	4.56209	-0.247491	0.804528	NA
MIR4500HG	-1.12908	0	0	1	0	0	0	0	0.926295	0	0	0.185259	4.56209	-0.247491	0.804528	NA
GPC6	-1.12908	1	0	0	0	0	1.1229	0	0	0	0	0.224579	4.56209	-0.247491	0.804528	NA
SOX21	-1.12908	0	1	0	0	0	0	1.10259	0	0	0	0.220518	4.56209	-0.247491	0.804528	NA
CLYBL-AS1	-1.12908	1	0	0	0	0	1.1229	0	0	0	0	0.224579	4.56209	-0.247491	0.804528	NA
BIVM-ERCC5	-1.12908	1	0	0	0	0	1.1229	0	0	0	0	0.224579	4.56209	-0.247491	0.804528	NA
LINC00676	-1.12908	1	0	0	0	0	1.1229	0	0	0	0	0.224579	4.56209	-0.247491	0.804528	NA
COL4A2-AS1	-1.12908	0	1	0	0	0	0	1.10259	0	0	0	0.220518	4.56209	-0.247491	0.804528	NA
SOX1-OT	-1.12908	0	1	0	0	0	0	1.10259	0	0	0	0.220518	4.56209	-0.247491	0.804528	NA
EDDM3A	-1.12908	0	1	0	0	0	0	1.10259	0	0	0	0.220518	4.56209	-0.247491	0.804528	NA
LOC105370401	-1.12908	1	0	0	0	0	1.1229	0	0	0	0	0.224579	4.56209	-0.247491	0.804528	NA
CEBPE	-1.12908	0	1	0	0	0	0	1.10259	0	0	0	0.220518	4.56209	-0.247491	0.804528	NA
MIR624	-1.12908	0	0	1	0	0	0	0	0.926295	0	0	0.185259	4.56209	-0.247491	0.804528	NA
GPR33	-1.12908	0	1	0	0	0	0	1.10259	0	0	0	0.220518	4.56209	-0.247491	0.804528	NA
HIF1A-AS1	-1.12908	0	0	1	0	0	0	0	0.926295	0	0	0.185259	4.56209	-0.247491	0.804528	NA
SYT16	-1.12908	1	0	0	0	0	1.1229	0	0	0	0	0.224579	4.56209	-0.247491	0.804528	NA
MIR548H1	-1.12908	0	0	1	0	0	0	0	0.926295	0	0	0.185259	4.56209	-0.247491	0.804528	NA
LRRC74A	-1.12908	0	1	0	0	0	0	1.10259	0	0	0	0.220518	4.56209	-0.247491	0.804528	NA
SERPINA13P	-1.12908	0	1	0	0	0	0	1.10259	0	0	0	0.220518	4.56209	-0.247491	0.804528	NA
SNORD114-23	-1.12908	0	0	1	0	0	0	0	0.926295	0	0	0.185259	4.56209	-0.247491	0.804528	NA
MIR4539	-1.12908	1	0	0	0	0	1.1229	0	0	0	0	0.224579	4.56209	-0.247491	0.804528	NA
MIR4537	-1.12908	0	0	1	0	0	0	0	0.926295	0	0	0.185259	4.56209	-0.247491	0.804528	NA
PWAR5	-1.12908	0	1	0	0	0	0	1.10259	0	0	0	0.220518	4.56209	-0.247491	0.804528	NA
ULK4P3	-1.12908	0	1	0	0	0	0	1.10259	0	0	0	0.220518	4.56209	-0.247491	0.804528	NA
ARHGAP11A-SCG5	-1.12908	0	0	1	0	0	0	0	0.926295	0	0	0.185259	4.56209	-0.247491	0.804528	NA
ACTC1	-1.12908	0	1	0	0	0	0	1.10259	0	0	0	0.220518	4.56209	-0.247491	0.804528	NA
TGM7	-1.12908	0	0	1	0	0	0	0	0.926295	0	0	0.185259	4.56209	-0.247491	0.804528	NA
PCAT29	-1.12908	1	0	0	0	0	1.1229	0	0	0	0	0.224579	4.56209	-0.247491	0.804528	NA
HIGD2B	-1.12908	1	0	0	0	0	1.1229	0	0	0	0	0.224579	4.56209	-0.247491	0.804528	NA
CRABP1	-1.12908	0	1	0	0	0	0	1.10259	0	0	0	0.220518	4.56209	-0.247491	0.804528	NA
ANKRD34C	-1.12908	0	1	0	0	0	0	1.10259	0	0	0	0.220518	4.56209	-0.247491	0.804528	NA
ST20-MTHFS	-1.12908	0	0	1	0	0	0	0	0.926295	0	0	0.185259	4.56209	-0.247491	0.804528	NA
MIR5572	-1.12908	0	0	1	0	0	0	0	0.926295	0	0	0.185259	4.56209	-0.247491	0.804528	NA
BNC1	-1.12908	0	0	1	0	0	0	0	0.926295	0	0	0.185259	4.56209	-0.247491	0.804528	NA
GABARAPL3	-1.12908	1	0	0	0	0	1.1229	0	0	0	0	0.224579	4.56209	-0.247491	0.804528	NA
LINC00930	-1.12908	0	0	1	0	0	0	0	0.926295	0	0	0.185259	4.56209	-0.247491	0.804528	NA
LINC02251	-1.12908	0	1	0	0	0	0	1.10259	0	0	0	0.220518	4.56209	-0.247491	0.804528	NA
LINC01582	-1.12908	0	1	0	0	0	0	1.10259	0	0	0	0.220518	4.56209	-0.247491	0.804528	NA
TPSD1	-1.12908	0	0	1	0	0	0	0	0.926295	0	0	0.185259	4.56209	-0.247491	0.804528	NA
OR1F2P	-1.12908	1	0	0	0	0	1.1229	0	0	0	0	0.224579	4.56209	-0.247491	0.804528	NA
CORO7	-1.12908	0	1	0	0	0	0	1.10259	0	0	0	0.220518	4.56209	-0.247491	0.804528	NA
LINC01570	-1.12908	0	1	0	0	0	0	1.10259	0	0	0	0.220518	4.56209	-0.247491	0.804528	NA
AHSP	-1.12908	0	0	1	0	0	0	0	0.926295	0	0	0.185259	4.56209	-0.247491	0.804528	NA
LINC02192	-1.12908	0	0	1	0	0	0	0	0.926295	0	0	0.185259	4.56209	-0.247491	0.804528	NA
LINC02178	-1.12908	1	0	0	0	0	1.1229	0	0	0	0	0.224579	4.56209	-0.247491	0.804528	NA
LINC00919	-1.12908	0	1	0	0	0	0	1.10259	0	0	0	0.220518	4.56209	-0.247491	0.804528	NA
LOC643802	-1.12908	0	0	1	0	0	0	0	0.926295	0	0	0.185259	4.56209	-0.247491	0.804528	NA
MT1M	-1.12908	1	0	0	0	0	1.1229	0	0	0	0	0.224579	4.56209	-0.247491	0.804528	NA
TEPP	-1.12908	0	1	0	0	0	0	1.10259	0	0	0	0.220518	4.56209	-0.247491	0.804528	NA
APOOP5	-1.12908	0	0	1	0	0	0	0	0.926295	0	0	0.185259	4.56209	-0.247491	0.804528	NA
HCCAT5	-1.12908	0	0	1	0	0	0	0	0.926295	0	0	0.185259	4.56209	-0.247491	0.804528	NA
MIR5093	-1.12908	1	0	0	0	0	1.1229	0	0	0	0	0.224579	4.56209	-0.247491	0.804528	NA
OR1D4	-1.12908	0	1	0	0	0	0	1.10259	0	0	0	0.220518	4.56209	-0.247491	0.804528	NA
TEKT1	-1.12908	0	1	0	0	0	0	1.10259	0	0	0	0.220518	4.56209	-0.247491	0.804528	NA
LOC100128006	-1.12908	1	0	0	0	0	1.1229	0	0	0	0	0.224579	4.56209	-0.247491	0.804528	NA
CDRT15P2	-1.12908	0	0	1	0	0	0	0	0.926295	0	0	0.185259	4.56209	-0.247491	0.804528	NA
FAM106C	-1.12908	1	0	0	0	0	1.1229	0	0	0	0	0.224579	4.56209	-0.247491	0.804528	NA
TNFRSF13B	-1.12908	1	0	0	0	0	1.1229	0	0	0	0	0.224579	4.56209	-0.247491	0.804528	NA
LINC02090	-1.12908	0	1	0	0	0	0	1.10259	0	0	0	0.220518	4.56209	-0.247491	0.804528	NA
MIR4723	-1.12908	0	1	0	0	0	0	1.10259	0	0	0	0.220518	4.56209	-0.247491	0.804528	NA
TMIGD1	-1.12908	1	0	0	0	0	1.1229	0	0	0	0	0.224579	4.56209	-0.247491	0.804528	NA
MIR4733	-1.12908	0	1	0	0	0	0	1.10259	0	0	0	0.220518	4.56209	-0.247491	0.804528	NA
MIR193A	-1.12908	0	1	0	0	0	0	1.10259	0	0	0	0.220518	4.56209	-0.247491	0.804528	NA
CCL2	-1.12908	1	0	0	0	0	1.1229	0	0	0	0	0.224579	4.56209	-0.247491	0.804528	NA
SLFN14	-1.12908	1	0	0	0	0	1.1229	0	0	0	0	0.224579	4.56209	-0.247491	0.804528	NA
TBC1D3H	-1.12908	0	0	1	0	0	0	0	0.926295	0	0	0.185259	4.56209	-0.247491	0.804528	NA
TBC1D3	-1.12908	0	1	0	0	0	0	1.10259	0	0	0	0.220518	4.56209	-0.247491	0.804528	NA
ZPBP2	-1.12908	0	1	0	0	0	0	1.10259	0	0	0	0.220518	4.56209	-0.247491	0.804528	NA
MAPK8IP1P2	-1.12908	0	1	0	0	0	0	1.10259	0	0	0	0.220518	4.56209	-0.247491	0.804528	NA
MYL4	-1.12908	0	0	1	0	0	0	0	0.926295	0	0	0.185259	4.56209	-0.247491	0.804528	NA
MIR10226	-1.12908	1	0	0	0	0	1.1229	0	0	0	0	0.224579	4.56209	-0.247491	0.804528	NA
MIR6165	-1.12908	0	0	1	0	0	0	0	0.926295	0	0	0.185259	4.56209	-0.247491	0.804528	NA
C17orf64	-1.12908	0	1	0	0	0	0	1.10259	0	0	0	0.220518	4.56209	-0.247491	0.804528	NA
MARCHF10-DT	-1.12908	1	0	0	0	0	1.1229	0	0	0	0	0.224579	4.56209	-0.247491	0.804528	NA
CSH1	-1.12908	1	0	0	0	0	1.1229	0	0	0	0	0.224579	4.56209	-0.247491	0.804528	NA
ROCR	-1.12908	0	0	1	0	0	0	0	0.926295	0	0	0.185259	4.56209	-0.247491	0.804528	NA
LINC01993	-1.12908	1	0	0	0	0	1.1229	0	0	0	0	0.224579	4.56209	-0.247491	0.804528	NA
COLEC12	-1.12908	0	1	0	0	0	0	1.10259	0	0	0	0.220518	4.56209	-0.247491	0.804528	NA
LOC101927410	-1.12908	0	1	0	0	0	0	1.10259	0	0	0	0.220518	4.56209	-0.247491	0.804528	NA
POTEC	-1.12908	0	1	0	0	0	0	1.10259	0	0	0	0.220518	4.56209	-0.247491	0.804528	NA
ASXL3	-1.12908	0	1	0	0	0	0	1.10259	0	0	0	0.220518	4.56209	-0.247491	0.804528	NA
SLC14A2-AS1	-1.12908	0	0	1	0	0	0	0	0.926295	0	0	0.185259	4.56209	-0.247491	0.804528	NA
MIR4744	-1.12908	0	0	1	0	0	0	0	0.926295	0	0	0.185259	4.56209	-0.247491	0.804528	NA
SERPINB4	-1.12908	1	0	0	0	0	1.1229	0	0	0	0	0.224579	4.56209	-0.247491	0.804528	NA
C18orf63	-1.12908	0	1	0	0	0	0	1.10259	0	0	0	0.220518	4.56209	-0.247491	0.804528	NA
LOC339298	-1.12908	1	0	0	0	0	1.1229	0	0	0	0	0.224579	4.56209	-0.247491	0.804528	NA
MATK	-1.12908	0	1	0	0	0	0	1.10259	0	0	0	0.220518	4.56209	-0.247491	0.804528	NA
FLJ25758	-1.12908	0	1	0	0	0	0	1.10259	0	0	0	0.220518	4.56209	-0.247491	0.804528	NA
OR1M1	-1.12908	0	1	0	0	0	0	1.10259	0	0	0	0.220518	4.56209	-0.247491	0.804528	NA
ZNF177	-1.12908	0	0	1	0	0	0	0	0.926295	0	0	0.185259	4.56209	-0.247491	0.804528	NA
RLN3	-1.12908	1	0	0	0	0	1.1229	0	0	0	0	0.224579	4.56209	-0.247491	0.804528	NA
MIR1470	-1.12908	0	1	0	0	0	0	1.10259	0	0	0	0.220518	4.56209	-0.247491	0.804528	NA
MIR3188	-1.12908	0	1	0	0	0	0	1.10259	0	0	0	0.220518	4.56209	-0.247491	0.804528	NA
ZNF486	-1.12908	0	0	1	0	0	0	0	0.926295	0	0	0.185259	4.56209	-0.247491	0.804528	NA
SCGB2B3P	-1.12908	0	0	1	0	0	0	0	0.926295	0	0	0.185259	4.56209	-0.247491	0.804528	NA
FAM187B	-1.12908	0	0	1	0	0	0	0	0.926295	0	0	0.185259	4.56209	-0.247491	0.804528	NA
FFAR2	-1.12908	0	1	0	0	0	0	1.10259	0	0	0	0.220518	4.56209	-0.247491	0.804528	NA
ZNF420	-1.12908	0	1	0	0	0	0	1.10259	0	0	0	0.220518	4.56209	-0.247491	0.804528	NA
CLC	-1.12908	1	0	0	0	0	1.1229	0	0	0	0	0.224579	4.56209	-0.247491	0.804528	NA
LOC284344	-1.12908	0	0	1	0	0	0	0	0.926295	0	0	0.185259	4.56209	-0.247491	0.804528	NA
APOC1P1	-1.12908	0	1	0	0	0	0	1.10259	0	0	0	0.220518	4.56209	-0.247491	0.804528	NA
MIR769	-1.12908	0	1	0	0	0	0	1.10259	0	0	0	0.220518	4.56209	-0.247491	0.804528	NA
IGFL3	-1.12908	0	1	0	0	0	0	1.10259	0	0	0	0.220518	4.56209	-0.247491	0.804528	NA
SNAR-E	-1.12908	0	1	0	0	0	0	1.10259	0	0	0	0.220518	4.56209	-0.247491	0.804528	NA
KLK2	-1.12908	0	1	0	0	0	0	1.10259	0	0	0	0.220518	4.56209	-0.247491	0.804528	NA
LIM2	-1.12908	0	0	1	0	0	0	0	0.926295	0	0	0.185259	4.56209	-0.247491	0.804528	NA
SIGLEC14	-1.12908	1	0	0	0	0	1.1229	0	0	0	0	0.224579	4.56209	-0.247491	0.804528	NA
MIR6801	-1.12908	0	0	1	0	0	0	0	0.926295	0	0	0.185259	4.56209	-0.247491	0.804528	NA
ZNF528	-1.12908	0	1	0	0	0	0	1.10259	0	0	0	0.220518	4.56209	-0.247491	0.804528	NA
NDUFA3	-1.12908	0	0	1	0	0	0	0	0.926295	0	0	0.185259	4.56209	-0.247491	0.804528	NA
RFPL4AL1	-1.12908	0	1	0	0	0	0	1.10259	0	0	0	0.220518	4.56209	-0.247491	0.804528	NA
USP29	-1.12908	0	0	1	0	0	0	0	0.926295	0	0	0.185259	4.56209	-0.247491	0.804528	NA
ZIK1	-1.12908	0	0	1	0	0	0	0	0.926295	0	0	0.185259	4.56209	-0.247491	0.804528	NA
ERVK3-1	-1.12908	0	0	1	0	0	0	0	0.926295	0	0	0.185259	4.56209	-0.247491	0.804528	NA
SIRPG	-1.12908	0	1	0	0	0	0	1.10259	0	0	0	0.220518	4.56209	-0.247491	0.804528	NA
GFRA4	-1.12908	1	0	0	0	0	1.1229	0	0	0	0	0.224579	4.56209	-0.247491	0.804528	NA
ADAM33	-1.12908	0	1	0	0	0	0	1.10259	0	0	0	0.220518	4.56209	-0.247491	0.804528	NA
LOC101929413	-1.12908	1	0	0	0	0	1.1229	0	0	0	0	0.224579	4.56209	-0.247491	0.804528	NA
SEL1L2	-1.12908	0	0	1	0	0	0	0	0.926295	0	0	0.185259	4.56209	-0.247491	0.804528	NA
LOC100130264	-1.12908	1	0	0	0	0	1.1229	0	0	0	0	0.224579	4.56209	-0.247491	0.804528	NA
LINC00261	-1.12908	0	1	0	0	0	0	1.10259	0	0	0	0.220518	4.56209	-0.247491	0.804528	NA
CST11	-1.12908	0	1	0	0	0	0	1.10259	0	0	0	0.220518	4.56209	-0.247491	0.804528	NA
CST9	-1.12908	0	1	0	0	0	0	1.10259	0	0	0	0.220518	4.56209	-0.247491	0.804528	NA
CST4	-1.12908	0	1	0	0	0	0	1.10259	0	0	0	0.220518	4.56209	-0.247491	0.804528	NA
LOC284798	-1.12908	1	0	0	0	0	1.1229	0	0	0	0	0.224579	4.56209	-0.247491	0.804528	NA
MIR663A	-1.12908	1	0	0	0	0	1.1229	0	0	0	0	0.224579	4.56209	-0.247491	0.804528	NA
BPI	-1.12908	0	0	1	0	0	0	0	0.926295	0	0	0.185259	4.56209	-0.247491	0.804528	NA
MIR6871	-1.12908	0	0	1	0	0	0	0	0.926295	0	0	0.185259	4.56209	-0.247491	0.804528	NA
PTPRT	-1.12908	0	0	1	0	0	0	0	0.926295	0	0	0.185259	4.56209	-0.247491	0.804528	NA
LINC01620	-1.12908	0	1	0	0	0	0	1.10259	0	0	0	0.220518	4.56209	-0.247491	0.804528	NA
TMEM189-UBE2V1	-1.12908	0	0	1	0	0	0	0	0.926295	0	0	0.185259	4.56209	-0.247491	0.804528	NA
LINC01429	-1.12908	1	0	0	0	0	1.1229	0	0	0	0	0.224579	4.56209	-0.247491	0.804528	NA
DOK5	-1.12908	0	1	0	0	0	0	1.10259	0	0	0	0.220518	4.56209	-0.247491	0.804528	NA
ANKRD60	-1.12908	0	1	0	0	0	0	1.10259	0	0	0	0.220518	4.56209	-0.247491	0.804528	NA
APCDD1L	-1.12908	0	1	0	0	0	0	1.10259	0	0	0	0.220518	4.56209	-0.247491	0.804528	NA
CHRNA4	-1.12908	0	1	0	0	0	0	1.10259	0	0	0	0.220518	4.56209	-0.247491	0.804528	NA
MIR6813	-1.12908	0	0	1	0	0	0	0	0.926295	0	0	0.185259	4.56209	-0.247491	0.804528	NA
NCAM2	-1.12908	0	1	0	0	0	0	1.10259	0	0	0	0.220518	4.56209	-0.247491	0.804528	NA
LINC01423	-1.12908	0	1	0	0	0	0	1.10259	0	0	0	0.220518	4.56209	-0.247491	0.804528	NA
MIR6508	-1.12908	0	0	1	0	0	0	0	0.926295	0	0	0.185259	4.56209	-0.247491	0.804528	NA
MIR6814	-1.12908	0	1	0	0	0	0	1.10259	0	0	0	0.220518	4.56209	-0.247491	0.804528	NA
TFF2	-1.12908	1	0	0	0	0	1.1229	0	0	0	0	0.224579	4.56209	-0.247491	0.804528	NA
LINC01679	-1.12908	0	1	0	0	0	0	1.10259	0	0	0	0.220518	4.56209	-0.247491	0.804528	NA
KRTAP10-5	-1.12908	0	1	0	0	0	0	1.10259	0	0	0	0.220518	4.56209	-0.247491	0.804528	NA
KRTAP10-12	-1.12908	0	0	1	0	0	0	0	0.926295	0	0	0.185259	4.56209	-0.247491	0.804528	NA
MIR6815	-1.12908	0	0	1	0	0	0	0	0.926295	0	0	0.185259	4.56209	-0.247491	0.804528	NA
FAM230D	-1.12908	0	1	0	0	0	0	1.10259	0	0	0	0.220518	4.56209	-0.247491	0.804528	NA
PRAMENP	-1.12908	0	1	0	0	0	0	1.10259	0	0	0	0.220518	4.56209	-0.247491	0.804528	NA
MIR5571	-1.12908	0	1	0	0	0	0	1.10259	0	0	0	0.220518	4.56209	-0.247491	0.804528	NA
MIR6818	-1.12908	0	0	1	0	0	0	0	0.926295	0	0	0.185259	4.56209	-0.247491	0.804528	NA
LINC01639	-1.12908	0	1	0	0	0	0	1.10259	0	0	0	0.220518	4.56209	-0.247491	0.804528	NA
MIR4762	-1.12908	0	0	1	0	0	0	0	0.926295	0	0	0.185259	4.56209	-0.247491	0.804528	NA
TTLL8	-1.12908	0	1	0	0	0	0	1.10259	0	0	0	0.220518	4.56209	-0.247491	0.804528	NA
LOC105373100	-1.12908	0	0	1	0	0	0	0	0.926295	0	0	0.185259	4.56209	-0.247491	0.804528	NA
LARS2-AS1	-1.12655	5	1	6	0	5	5.61448	1.10259	5.55777	0	3.49278	3.15352	1.76543	-0.638116	0.523398	NA
FGF2	-1.12626	389	251	506	101	334	436.806	276.75	468.705	125.623	233.317	308.24	0.350358	-3.21459	0.00130629	0.0398042
LURAP1	-1.12599	8	24	3	8	3	8.98316	26.4622	2.77888	9.95033	2.09567	10.054	1.20577	-0.933834	0.350389	NA
SKP1P2	-1.12584	2	1	3	1	1	2.24579	1.10259	2.77888	1.24379	0.698555	1.61392	2.01921	-0.557566	0.577141	NA
CHGB	-1.12469	7	21	3	5	6	7.86027	23.1544	2.77888	6.21895	4.19133	8.84077	1.14953	-0.978392	0.327881	NA
CNTNAP3	-1.12288	496	1823	868	276	985	556.956	2010.02	804.024	343.286	688.077	880.473	0.778745	-1.44192	0.149326	0.420072
SRD5A3-AS1	-1.12288	7	8	6	4	3	7.86027	8.82073	5.55777	4.97516	2.09567	5.86192	1.14176	-0.983467	0.325378	NA
SNORA112	-1.12238	1	2	3	1	1	1.1229	2.20518	2.77888	1.24379	0.698555	1.60986	2.01954	-0.55576	0.578375	NA
SNORD18B	-1.12069	8	19	21	8	8	8.98316	20.9492	19.4522	9.95033	5.58844	12.9847	0.836411	-1.33988	0.180286	NA
ANKRD26P1	-1.11919	5	1	6	2	2	5.61448	1.10259	5.55777	2.48758	1.39711	3.23191	1.56051	-0.717195	0.473254	NA
BTG3-AS1	-1.11884	3	36	6	7	9	3.36869	39.6933	5.55777	8.70654	6.287	12.7227	1.1594	-0.965019	0.334536	NA
PBOV1	-1.11832	0	0	3	0	1	0	0	2.77888	0	0.698555	0.695488	3.98926	-0.280333	0.779222	NA
UCMA	-1.11832	0	0	3	0	1	0	0	2.77888	0	0.698555	0.695488	3.98926	-0.280333	0.779222	NA
EFNB2	-1.11267	2631	2156	2044	800	1761	2954.34	2377.19	1893.35	995.033	1230.16	1890.01	0.236689	-4.70098	2.58915e-06	0.000327716
MIR544B	-1.11266	2	4	6	0	5	2.24579	4.41037	5.55777	0	3.49278	3.14134	1.68658	-0.65971	0.50944	NA
FAM170A	-1.11136	1	6	1	1	2	1.1229	6.61555	0.926295	1.24379	1.39711	2.26113	1.8829	-0.590237	0.555032	NA
SLC28A3	-1.11136	1	6	1	1	2	1.1229	6.61555	0.926295	1.24379	1.39711	2.26113	1.8829	-0.590237	0.555032	NA
TRAF3IP3	-1.11057	6	6	3	1	5	6.73737	6.61555	2.77888	1.24379	3.49278	4.17367	1.36284	-0.814898	0.415131	NA
LOC148696	-1.10984	0	1	4	0	2	0	1.10259	3.70518	0	1.39711	1.24098	2.78236	-0.398884	0.689979	NA
MIR454	-1.10984	0	1	4	0	2	0	1.10259	3.70518	0	1.39711	1.24098	2.78236	-0.398884	0.689979	NA
SHISA9	-1.10731	4	4	1	2	1	4.49158	4.41037	0.926295	2.48758	0.698555	2.60288	1.73838	-0.636976	0.52414	NA
GSTCD-AS1	-1.10589	1	4	2	0	3	1.1229	4.41037	1.85259	0	2.09567	1.8963	2.07746	-0.53233	0.594498	NA
F3	-1.10536	1353	2257	2231	1058	815	1519.28	2488.55	2066.56	1315.93	569.322	1591.93	0.351816	-3.14187	0.0016787	0.0473144
LINC01396	-1.10493	3	2	2	0	3	3.36869	2.20518	1.85259	0	2.09567	1.90442	2.00979	-0.549775	0.582474	NA
CIB3	-1.10481	0	7	2	0	4	0	7.71814	1.85259	0	2.79422	2.47299	2.26449	-0.487885	0.625631	NA
SNORD135	-1.10419	3	5	1	2	1	3.36869	5.51296	0.926295	2.48758	0.698555	2.59882	1.74875	-0.63142	0.527766	NA
LINC02626	-1.10374	4	4	5	1	4	4.49158	4.41037	4.63147	1.24379	2.79422	3.51429	1.40956	-0.783043	0.433602	NA
RN7SL3	-1.10202	246	144	154	89	100	276.232	158.773	142.649	110.697	69.8555	151.642	0.395955	-2.78319	0.00538275	0.0914141
ZNHIT3	-1.09897	0	4	3	0	3	0	4.41037	2.77888	0	2.09567	1.85698	2.38873	-0.460064	0.64547	NA
DISC1	-1.09775	2	3	7	0	5	2.24579	3.30777	6.48406	0	3.49278	3.10608	1.712	-0.641213	0.521384	NA
RASAL2-AS1	-1.09687	19	27	25	9	17	21.335	29.77	23.1574	11.1941	11.8754	19.4664	0.636022	-1.72458	0.0846034	0.316639
HAUS7	-1.09492	586	280	614	209	315	658.017	308.726	568.745	259.952	220.045	403.097	0.335315	-3.26535	0.00109329	0.0358196
TNFRSF6B	-1.09325	5	15	14	5	7	5.61448	16.5389	12.9681	6.21895	4.88989	9.24606	0.962159	-1.13625	0.255854	NA
FAM3C	-1.09184	14022	15525	17902	6206	11089	15745.2	17117.7	16582.5	7718.97	7746.28	12982.1	0.135125	-8.08026	6.46284e-16	1.06342e-12
SLPI	-1.09116	13	136	18	26	35	14.5976	149.952	16.6733	32.3386	24.4494	47.6023	0.923192	-1.18194	0.237229	0.522169
MIR7110	-1.08967	9	4	5	0	8	10.1061	4.41037	4.63147	0	5.58844	4.94727	1.45998	-0.746357	0.455452	NA
NR5A2	-1.08941	92	127	89	34	84	103.306	140.029	82.4402	42.2889	58.6786	85.3487	0.393236	-2.77038	0.00559917	0.0934815
CDK6	-1.0876	3522	4313	5403	1631	3253	3954.84	4755.48	5004.77	2028.62	2272.4	3603.22	0.177996	-6.11024	9.94833e-10	3.98175e-07
BOLA2	-1.08757	2	4	2	1	2	2.24579	4.41037	1.85259	1.24379	1.39711	2.22993	1.74275	-0.624055	0.532592	NA
MIR4252	-1.08713	1	1	4	1	1	1.1229	1.10259	3.70518	1.24379	0.698555	1.5746	2.07922	-0.522855	0.601075	NA
MIR1289-1	-1.08713	1	1	4	1	1	1.1229	1.10259	3.70518	1.24379	0.698555	1.5746	2.07922	-0.522855	0.601075	NA
BRWD1-AS2	-1.08511	0	0	5	0	2	0	0	4.63147	0	1.39711	1.20572	3.32717	-0.326136	0.744322	NA
TMEM213	-1.08507	1	3	3	2	0	1.1229	3.30777	2.77888	2.48758	0	1.93943	2.11289	-0.513549	0.607568	NA
TAF5	-1.0846	901	379	1104	287	592	1011.73	417.882	1022.63	356.968	413.545	644.551	0.36879	-2.94096	0.00327193	0.06922
TRHDE-AS1	-1.08432	36	14	72	8	40	40.4242	15.4363	66.6932	9.95033	27.9422	32.0893	0.753453	-1.43913	0.150114	0.421429
LINC00887	-1.08316	8	28	7	8	7	8.98316	30.8726	6.48406	9.95033	4.88989	12.236	0.99997	-1.08319	0.278724	NA
ANKFN1	-1.08032	8	23	13	10	4	8.98316	25.3596	12.0418	12.4379	2.79422	12.3233	0.973703	-1.1095	0.267216	NA
FAM209B	-1.07965	6	7	9	3	5	6.73737	7.71814	8.33665	3.73137	3.49278	6.00326	1.08447	-0.995553	0.319468	NA
CD247	-1.07286	0	2	4	1	1	0	2.20518	3.70518	1.24379	0.698555	1.57054	2.28139	-0.470266	0.638165	NA
MED4-AS1	-1.07241	10	4	6	0	9	11.229	4.41037	5.55777	0	6.287	5.49682	1.42022	-0.755098	0.45019	NA
MYOM2	-1.07084	74	42	92	33	40	83.0943	46.3088	85.2191	41.0451	27.9422	56.7219	0.468312	-2.28659	0.02222	0.177646
SAA2	-1.06974	3	3	3	2	1	3.36869	3.30777	2.77888	2.48758	0.698555	2.5283	1.66161	-0.643796	0.519708	NA
IGSF6	-1.06974	11	17	18	4	14	12.3519	18.7441	16.6733	4.97516	9.77977	12.5048	0.807249	-1.32517	0.185116	NA
RAD51AP2	-1.06823	4	40	13	1	25	4.49158	44.1037	12.0418	1.24379	17.4639	15.8689	1.1907	-0.897149	0.36964	0.643959
GJB4	-1.0678	21	216	85	75	22	23.5808	238.16	78.7351	93.2843	15.3682	89.8256	1.3306	-0.802493	0.422268	0.68455
RNF43	-1.06614	2333	3399	2397	1221	1742	2619.72	3747.71	2220.33	1518.67	1216.88	2264.66	0.258532	-4.12382	3.72637e-05	0.00291943
MALT1	-1.06436	3755	2481	4333	1610	2141	4216.47	2735.53	4013.64	2002.5	1495.61	2892.75	0.24726	-4.30459	1.67292e-05	0.00147466
FAM106B	-1.06279	10	13	11	4	9	11.229	14.3337	10.1892	4.97516	6.287	9.40281	0.887743	-1.19718	0.231235	NA
PLAC1	-1.06058	13	19	18	4	16	14.5976	20.9492	16.6733	4.97516	11.1769	13.6744	0.784615	-1.35172	0.176466	NA
LINC00866	-1.05811	4	7	1	1	4	4.49158	7.71814	0.926295	1.24379	2.79422	3.43481	1.57507	-0.671788	0.501719	NA
FAM228A	-1.05733	2	9	2	0	6	2.24579	9.92332	1.85259	0	4.19133	3.64261	1.73227	-0.610376	0.541613	NA
PITPNM2-AS1	-1.05669	8	9	4	3	5	8.98316	9.92332	3.70518	3.73137	3.49278	5.96716	1.14258	-0.924827	0.355056	NA
B4GALT1-AS1	-1.05611	2	4	8	2	3	2.24579	4.41037	7.41036	2.48758	2.09567	3.72995	1.41016	-0.748934	0.453897	NA
FAM122B	-1.05605	5830	6191	9180	2555	5489	6546.48	6826.14	8503.39	3177.89	3834.37	5777.65	0.19327	-5.46411	4.65244e-08	1.07653e-05
S1PR1	-1.05384	2	6	2	1	3	2.24579	6.61555	1.85259	1.24379	2.09567	2.81068	1.62743	-0.647548	0.517277	NA
HNF1A	-1.05312	1	2	4	2	0	1.1229	2.20518	3.70518	2.48758	0	1.90417	2.13439	-0.493408	0.621724	NA
SOSTDC1	-1.05238	5	3	2	3	0	5.61448	3.30777	1.85259	3.73137	0	2.90124	1.84076	-0.57171	0.567518	NA
INHBB	-1.05049	25	46	38	11	32	28.0724	50.7192	35.1992	13.6817	22.3538	30.0053	0.574939	-1.82713	0.0676801	0.287383
MIR8075	-1.04989	4	8	11	2	7	4.49158	8.82073	10.1892	2.48758	4.88989	6.1758	1.12508	-0.93317	0.350732	NA
LOC100507250	-1.04946	27	25	29	12	18	30.3182	27.5648	26.8626	14.9255	12.574	22.449	0.585213	-1.79329	0.0729261	0.296694
SNORD26	-1.04602	207	103	218	80	112	232.439	113.567	201.932	99.5033	78.2382	145.136	0.377784	-2.76883	0.00562574	0.0937138
HBA2	-1.04577	4	14	4	4	4	4.49158	15.4363	3.70518	4.97516	2.79422	6.28049	1.21461	-0.860995	0.389241	NA
CCR6	-1.04479	32	20	33	17	12	35.9327	22.0518	30.5677	21.1444	8.38266	23.6159	0.663265	-1.57523	0.115204	0.369677
LGALS8-AS1	-1.04313	10	4	6	2	6	11.229	4.41037	5.55777	2.48758	4.19133	5.5752	1.18477	-0.880445	0.378618	NA
SNORD33	-1.04073	20	5	20	4	14	22.4579	5.51296	18.5259	4.97516	9.77977	12.2503	0.930764	-1.11815	0.263505	NA
SNORA60	-1.04042	9	12	14	3	11	10.1061	13.2311	12.9681	3.73137	7.68411	9.54415	0.901431	-1.15418	0.248425	NA
GACAT2	-1.03923	3	5	8	2	4	3.36869	5.51296	7.41036	2.48758	2.79422	4.31476	1.28919	-0.806116	0.420176	NA
LY6K	-1.03902	16	14	30	15	3	17.9663	15.4363	27.7888	18.6569	2.09567	16.3888	0.941701	-1.10334	0.269878	0.555826
UCP1	-1.03824	1	0	5	1	1	1.1229	0	4.63147	1.24379	0.698555	1.53934	2.35755	-0.44039	0.659655	NA
MAP2K4P1	-1.03541	5	4	3	3	1	5.61448	4.41037	2.77888	3.73137	0.698555	3.44673	1.50494	-0.688006	0.491449	NA
MAB21L2	-1.03426	0	1	5	1	1	0	1.10259	4.63147	1.24379	0.698555	1.53528	2.35825	-0.438571	0.660972	NA
GAL	-1.03335	1814	1114	1796	789	897	2036.93	1228.29	1663.63	981.351	626.604	1307.36	0.284218	-3.63578	0.000277145	0.0138657
GRK5	-1.03333	549	856	773	275	570	616.47	943.818	716.026	342.042	398.176	603.307	0.245942	-4.2015	2.65158e-05	0.00224384
PPP1R14A	-1.03193	3	4	3	3	0	3.36869	4.41037	2.77888	3.73137	0	2.85786	1.8088	-0.570503	0.568336	NA
SNHG9	-1.03111	141	70	70	46	59	158.328	77.1814	64.8406	57.2144	41.2147	79.7559	0.487955	-2.11312	0.0345902	0.211847
GLYAT	-1.02921	1	7	3	2	2	1.1229	7.71814	2.77888	2.48758	1.39711	3.10092	1.61376	-0.637774	0.523621	NA
JAM2	-1.02819	13	22	28	8	16	14.5976	24.257	25.9363	9.95033	11.1769	17.1836	0.693955	-1.48164	0.138437	0.40476
LOC389602	-1.02776	76	162	129	49	92	85.3401	178.62	119.492	60.9457	64.2671	101.733	0.400974	-2.56315	0.0103729	0.129521
GPAT3	-1.02214	1253	682	1711	387	1068	1406.99	751.967	1584.89	481.347	746.057	994.25	0.338722	-3.01763	0.0025476	0.0623593
NACAD	-1.02119	1	8	3	1	4	1.1229	8.82073	2.77888	1.24379	2.79422	3.3521	1.5981	-0.639004	0.52282	NA
GEMIN5	-1.02081	4274	3536	6060	1512	4035	4799.26	3898.76	5613.35	1880.61	2818.67	3802.13	0.245016	-4.16632	3.09563e-05	0.00251886
KRT83	-1.02058	2	11	4	0	8	2.24579	12.1285	3.70518	0	5.58844	4.73358	1.58643	-0.643318	0.520018	NA
SNORD68	-1.01847	50	26	43	18	27	56.1448	28.6674	39.8307	22.3882	18.861	33.1784	0.544542	-1.87033	0.0614383	0.275792
LOC100133077	-1.01754	4	2	4	1	3	4.49158	2.20518	3.70518	1.24379	2.09567	2.74828	1.57561	-0.645805	0.518405	NA
SNORD87	-1.01487	97	79	118	38	76	108.921	87.1047	109.303	47.2641	53.0902	81.1365	0.342892	-2.95975	0.00307893	0.0676118
SPN	-1.01456	0	44	1	4	16	0	48.514	0.926295	4.97516	11.1769	13.1185	1.6472	-0.61593	0.537941	NA
FAM177B	-1.01337	1	1	5	2	0	1.1229	1.10259	4.63147	2.48758	0	1.86891	2.20915	-0.458716	0.646438	NA
LINC02088	-1.0128	2	1	0	1	0	2.24579	1.10259	0	1.24379	0	0.918435	3.14237	-0.322304	0.747222	NA
ZNF878	-1.0128	2	1	0	1	0	2.24579	1.10259	0	1.24379	0	0.918435	3.14237	-0.322304	0.747222	NA
FBLL1	-1.01187	4	0	0	0	2	4.49158	0	0	0	1.39711	1.17774	3.36802	-0.300435	0.763846	NA
SNORD14D	-1.01097	23	13	38	10	18	25.8266	14.3337	35.1992	12.4379	12.574	20.0743	0.688413	-1.46855	0.141956	0.410227
DPPA2	-1.00543	1	2	0	1	0	1.1229	2.20518	0	1.24379	0	0.914374	3.14511	-0.319679	0.749212	NA
NTRK3	-1.00543	1	2	0	1	0	1.1229	2.20518	0	1.24379	0	0.914374	3.14511	-0.319679	0.749212	NA
DNAJA3	-1.00543	1	2	0	1	0	1.1229	2.20518	0	1.24379	0	0.914374	3.14511	-0.319679	0.749212	NA
MIR1288	-1.00543	1	2	0	1	0	1.1229	2.20518	0	1.24379	0	0.914374	3.14511	-0.319679	0.749212	NA
NOC2LP2	-1.00537	21	16	22	10	12	23.5808	17.6415	20.3785	12.4379	8.38266	16.4843	0.689369	-1.45839	0.144734	0.413777
ANXA8L1	-1.00464	0	16	5	5	2	0	17.6415	4.63147	6.21895	1.39711	5.9778	1.62446	-0.618446	0.536282	NA
RPPH1	-1.00245	73	17	29	16	32	81.9714	18.7441	26.8626	19.9007	22.3538	33.9665	0.721705	-1.389	0.164833	0.441332
HULC	-1.00146	0	6	0	0	3	0	6.61555	0	0	2.09567	1.74224	3.00891	-0.332832	0.739261	NA
C1orf146	-1.00091	2	4	5	2	2	2.24579	4.41037	4.63147	2.48758	1.39711	3.03446	1.51261	-0.661712	0.508155	NA
SNORD30	-1.00028	93	35	99	37	47	104.429	38.5907	91.7032	46.0203	32.8321	62.7151	0.519341	-1.92606	0.0540974	0.260954
SNORD19B	-0.999547	57	64	72	27	48	64.005	70.5659	66.6932	33.5824	33.5306	53.6754	0.391177	-2.55523	0.0106119	0.13096
LOC101927040	-0.999407	9	13	2	3	7	10.1061	14.3337	1.85259	3.73137	4.88989	6.98272	1.19635	-0.835377	0.403505	NA
PPP1R14C	-0.999179	436	423	389	198	278	489.582	466.396	360.329	246.271	194.198	351.355	0.248145	-4.02659	5.65915e-05	0.00411335
VXN	-0.995925	11	17	12	9	5	12.3519	18.7441	11.1155	11.1941	3.49278	11.3797	0.899633	-1.10703	0.268279	NA
GLRX2	-0.995311	503	365	586	192	380	564.816	402.446	542.809	238.808	265.451	402.866	0.238635	-4.17086	3.03458e-05	0.00249662
NPFFR1	-0.992496	4	13	9	4	6	4.49158	14.3337	8.33665	4.97516	4.19133	7.26568	1.06357	-0.933177	0.350729	NA
SNORD16	-0.991919	99	90	159	47	88	111.167	99.2332	147.281	58.4582	61.4728	95.5224	0.343562	-2.88717	0.0038873	0.0769613
ITGBL1	-0.988785	7	10	35	11	6	7.86027	11.0259	32.4203	13.6817	4.19133	13.8359	0.971678	-1.01761	0.308865	NA
ZEB1	-0.988575	161	258	441	65	302	180.786	284.469	408.496	80.8464	210.964	233.112	0.457877	-2.15904	0.030847	0.202761
CD3EAP	-0.9885	838	599	820	334	542	940.986	660.452	759.562	415.426	378.617	631.009	0.223422	-4.42436	9.67265e-06	0.000942383
CDC25A	-0.985433	2639	1408	3072	953	1851	2963.32	1552.45	2845.58	1185.33	1293.03	1967.94	0.287937	-3.42239	0.000620727	0.0235701
FAM133CP	-0.984421	25	11	14	9	10	28.0724	12.1285	12.9681	11.1941	6.98555	14.2697	0.810042	-1.21527	0.224262	NA
ZNF709	-0.98367	32	20	25	12	18	35.9327	22.0518	23.1574	14.9255	12.574	21.7283	0.623705	-1.57714	0.114763	0.368901
LOC107984813	-0.982948	5	7	11	3	6	5.61448	7.71814	10.1892	3.73137	4.19133	6.28891	1.07463	-0.914683	0.360358	NA
RIC3	-0.982749	5	7	5	4	2	5.61448	7.71814	4.63147	4.97516	1.39711	4.86727	1.26361	-0.777734	0.436726	NA
HUS1B	-0.982431	22	12	15	8	11	24.7037	13.2311	13.8944	9.95033	7.68411	13.8927	0.774329	-1.26875	0.20453	NA
PRF1	-0.981394	154	2675	344	201	1305	172.926	2949.43	318.645	250.002	911.614	920.524	1.5119	-0.649111	0.516266	0.750726
SMIM23	-0.980698	3	0	0	1	0	3.36869	0	0	1.24379	0	0.922495	3.70188	-0.264919	0.791072	NA
LOC105371730	-0.979956	7	6	5	3	4	7.86027	6.61555	4.63147	3.73137	2.79422	5.12658	1.17694	-0.832628	0.405054	NA
TNIK	-0.979683	2196	4888	3962	806	4141	2465.88	5389.47	3669.98	1002.5	2892.72	3084.11	0.664156	-1.47508	0.140191	0.408197
KCNV2	-0.979307	14	19	28	8	16	15.7205	20.9492	25.9363	9.95033	11.1769	16.7466	0.689259	-1.42081	0.155372	0.428393
ZP1	-0.977511	10	11	11	6	6	11.229	12.1285	10.1892	7.46274	4.19133	9.04016	0.908261	-1.07624	0.281818	NA
PADI1	-0.977356	1	1	1	1	0	1.1229	1.10259	0.926295	1.24379	0	0.879115	2.79805	-0.349299	0.726865	NA
MEGF10	-0.977356	1	1	1	1	0	1.1229	1.10259	0.926295	1.24379	0	0.879115	2.79805	-0.349299	0.726865	NA
LOC729080	-0.977356	1	1	1	1	0	1.1229	1.10259	0.926295	1.24379	0	0.879115	2.79805	-0.349299	0.726865	NA
LOC338963	-0.977356	1	1	1	1	0	1.1229	1.10259	0.926295	1.24379	0	0.879115	2.79805	-0.349299	0.726865	NA
MSX2P1	-0.977356	1	1	1	1	0	1.1229	1.10259	0.926295	1.24379	0	0.879115	2.79805	-0.349299	0.726865	NA
PIEZO2	-0.977356	1	1	1	1	0	1.1229	1.10259	0.926295	1.24379	0	0.879115	2.79805	-0.349299	0.726865	NA
MIR5094	-0.976975	3	5	6	3	2	3.36869	5.51296	5.55777	3.73137	1.39711	3.91358	1.36215	-0.71723	0.473232	NA
SYN1	-0.976897	22	57	49	12	42	24.7037	62.8477	45.3884	14.9255	29.3393	35.4409	0.609009	-1.60408	0.108697	0.359468
AADACL2	-0.975135	4	12	0	5	0	4.49158	13.2311	0	6.21895	0	4.78833	2.02053	-0.482614	0.62937	NA
BECN2	-0.974828	3	1	0	0	2	3.36869	1.10259	0	0	1.39711	1.17368	2.84272	-0.342921	0.731658	NA
TNC	-0.974828	3	1	0	0	2	3.36869	1.10259	0	0	1.39711	1.17368	2.84272	-0.342921	0.731658	NA
SFTA1P	-0.974828	3	1	0	0	2	3.36869	1.10259	0	0	1.39711	1.17368	2.84272	-0.342921	0.731658	NA
SKA3	-0.974693	2461	1096	2958	844	1756	2763.45	1208.44	2739.98	1049.76	1226.66	1797.66	0.339771	-2.86868	0.00412188	0.0791711
GYS2	-0.973083	37	43	71	21	38	41.5471	47.4114	65.7669	26.1196	26.5451	41.478	0.471945	-2.06186	0.0392214	0.226798
BTBD11	-0.971646	329	393	285	156	242	369.433	433.318	263.994	194.031	169.05	285.965	0.283611	-3.42599	0.000612568	0.0234406
SCLY	-0.970519	10	2	6	3	4	11.229	2.20518	5.55777	3.73137	2.79422	5.1035	1.28165	-0.75724	0.448906	NA
RTEL1	-0.969772	190	102	180	68	119	213.35	112.464	166.733	84.5778	83.128	132.051	0.355279	-2.72961	0.00634099	0.0997915
ITIH6	-0.965807	2	2	0	0	2	2.24579	2.20518	0	0	1.39711	1.16962	2.79583	-0.345446	0.729759	NA
PCED1B-AS1	-0.965807	2	2	0	0	2	2.24579	2.20518	0	0	1.39711	1.16962	2.79583	-0.345446	0.729759	NA
CENPX	-0.964113	3747	1957	3461	1572	1886	4207.49	2157.77	3205.91	1955.24	1317.47	2568.78	0.302896	-3.18298	0.00145766	0.0428304
ROPN1L-AS1	-0.96406	1	3	0	0	2	1.1229	3.30777	0	0	1.39711	1.16556	2.84623	-0.338715	0.734825	NA
VARS1	-0.96406	1	3	0	0	2	1.1229	3.30777	0	0	1.39711	1.16556	2.84623	-0.338715	0.734825	NA
CUTC	-0.962491	2181	1565	2357	860	1582	2449.04	1725.56	2183.28	1069.66	1105.11	1706.53	0.203799	-4.72274	2.32693e-06	0.000297513
CCDC170	-0.961744	2	2	7	2	2	2.24579	2.20518	6.48406	2.48758	1.39711	2.96395	1.57102	-0.612178	0.54042	NA
TOX2	-0.959766	969	1157	1005	401	899	1088.09	1275.7	930.926	498.76	628.001	884.294	0.220519	-4.35231	1.34713e-05	0.00121644
NUDCD1	-0.958077	3513	2371	4182	1634	2219	3944.73	2614.24	3873.77	2032.35	1550.09	2803.04	0.242829	-3.94548	7.96403e-05	0.00536088
ANPEP	-0.957498	5	7	6	5	1	5.61448	7.71814	5.55777	6.21895	0.698555	5.16158	1.31696	-0.727053	0.467193	NA
MIR6728	-0.957429	2	1	7	1	3	2.24579	1.10259	6.48406	1.24379	2.09567	2.63438	1.70213	-0.562489	0.573783	NA
POLE2	-0.957325	1157	565	1450	381	925	1299.19	622.964	1343.13	473.884	646.163	877.066	0.340279	-2.81335	0.0049028	0.087301
CRYGC	-0.95709	0	3	0	1	0	0	3.30777	0	1.24379	0	0.910313	3.7138	-0.257712	0.796629	NA
LINC02254	-0.95709	0	3	0	1	0	0	3.30777	0	1.24379	0	0.910313	3.7138	-0.257712	0.796629	NA
ZNF30-AS1	-0.95709	0	3	0	1	0	0	3.30777	0	1.24379	0	0.910313	3.7138	-0.257712	0.796629	NA
ZNF571	-0.95709	0	3	0	1	0	0	3.30777	0	1.24379	0	0.910313	3.7138	-0.257712	0.796629	NA
FPR2	-0.95709	0	3	0	1	0	0	3.30777	0	1.24379	0	0.910313	3.7138	-0.257712	0.796629	NA
BANF2	-0.95709	0	3	0	1	0	0	3.30777	0	1.24379	0	0.910313	3.7138	-0.257712	0.796629	NA
ZNF236-DT	-0.956336	32	17	22	8	22	35.9327	18.7441	20.3785	9.95033	15.3682	20.0747	0.678618	-1.40924	0.158764	0.433789
SPIB	-0.956323	15	9	21	6	12	16.8434	9.92332	19.4522	7.46274	8.38266	12.4129	0.802779	-1.19127	0.233549	NA
SNORA18	-0.956086	30	42	41	13	34	33.6869	46.3088	37.9781	16.1693	23.7509	31.5788	0.522616	-1.82942	0.0673364	0.287042
MOB4	-0.953533	3	2	0	1	1	3.36869	2.20518	0	1.24379	0.698555	1.50324	2.3266	-0.40984	0.681924	NA
PDZD9	-0.95303	10	12	14	8	5	11.229	13.2311	12.9681	9.95033	3.49278	10.1743	0.903209	-1.05516	0.291352	NA
KYNU	-0.95224	2	7	1	0	5	2.24579	7.71814	0.926295	0	3.49278	2.8766	1.88904	-0.504088	0.6142	NA
ABCC11	-0.951919	14	25	21	9	15	15.7205	27.5648	19.4522	11.1941	10.4783	16.882	0.692333	-1.37494	0.169149	0.447228
MIR6835	-0.950983	16	18	39	3	30	17.9663	19.8466	36.1255	3.73137	20.9567	19.7253	0.831508	-1.14368	0.252754	0.539389
EVADR	-0.949323	2	3	0	1	1	2.24579	3.30777	0	1.24379	0.698555	1.49918	2.32726	-0.407915	0.683336	NA
TCF19	-0.9493	20	22	44	12	22	22.4579	24.257	40.757	14.9255	15.3682	23.5531	0.61641	-1.54005	0.123549	0.38261
MYO1E	-0.947826	2380	7312	2829	2025	3002	2672.49	8062.15	2620.49	2518.68	2097.06	3594.17	0.69877	-1.35642	0.174965	0.454449
LOC100291105	-0.946617	14	9	23	7	11	15.7205	9.92332	21.3048	8.70654	7.68411	12.6679	0.804135	-1.17719	0.239121	NA
THRSP	-0.9456	2	0	1	1	0	2.24579	0	0.926295	1.24379	0	0.883175	3.1667	-0.298607	0.76524	NA
AKR1B10	-0.944463	16	4	9	4	8	17.9663	4.41037	8.33665	4.97516	5.58844	8.25539	1.04595	-0.902971	0.366541	NA
GAS2L2	-0.944255	1	4	0	1	1	1.1229	4.41037	0	1.24379	0.698555	1.49512	2.38878	-0.395288	0.69263	NA
XKR3	-0.944255	1	4	0	1	1	1.1229	4.41037	0	1.24379	0.698555	1.49512	2.38878	-0.395288	0.69263	NA
LINC00960	-0.943184	43	58	66	48	2	48.2845	63.9503	61.1355	59.702	1.39711	46.8939	0.962774	-0.979653	0.327258	0.611294
CENPV	-0.942436	1889	1151	1708	591	1414	2121.15	1269.08	1582.11	735.08	987.757	1339.04	0.265052	-3.55566	0.000377024	0.0170224
BRDT	-0.941826	0	5	1	0	3	0	5.51296	0.926295	0	2.09567	1.70698	2.55178	-0.369086	0.712064	NA
PTPN20	-0.941684	4	3	8	2	4	4.49158	3.30777	7.41036	2.48758	2.79422	4.0983	1.31604	-0.715542	0.474274	NA
IRGC	-0.940576	1	6	1	0	4	1.1229	6.61555	0.926295	0	2.79422	2.29179	2.05707	-0.45724	0.647498	NA
CA2	-0.937847	1293	2086	748	556	1223	1451.9	2300.01	692.869	691.548	854.333	1198.13	0.408374	-2.29654	0.021645	0.175935
FAM21EP	-0.937324	8	18	9	6	8	8.98316	19.8466	8.33665	7.46274	5.58844	10.0435	0.920569	-1.0182	0.308582	NA
SAMD1	-0.936925	2435	1665	2515	948	1751	2734.25	1835.81	2329.63	1179.11	1223.17	1860.4	0.213917	-4.37985	1.18762e-05	0.001106
SYCE3	-0.935964	7	11	9	2	10	7.86027	12.1285	8.33665	2.48758	6.98555	7.55971	1.02612	-0.91214	0.361695	NA
MMP2	-0.935472	0	5	0	1	1	0	5.51296	0	1.24379	0.698555	1.49106	2.75717	-0.339287	0.734394	NA
OVOL2	-0.933646	43	23	33	12	30	48.2845	25.3596	30.5677	14.9255	20.9567	28.0188	0.586358	-1.59228	0.111322	0.363841
MTCL1	-0.932784	1659	2740	2268	956	1789	1862.88	3021.1	2100.84	1189.06	1249.71	1884.72	0.242123	-3.85253	0.000116905	0.00730484
PABPN1L	-0.931898	23	38	31	20	14	25.8266	41.8985	28.7151	24.8758	9.77977	26.2192	0.644047	-1.44694	0.147913	0.418361
PXDNL	-0.931486	4	6	1	1	4	4.49158	6.61555	0.926295	1.24379	2.79422	3.21429	1.58866	-0.586335	0.557651	NA
SPATA31A6	-0.930825	0	6	2	0	4	0	6.61555	1.85259	0	2.79422	2.25247	2.30304	-0.404173	0.686086	NA
RSPO2	-0.930301	0	2	1	1	0	0	2.20518	0.926295	1.24379	0	0.875054	3.17252	-0.293237	0.769341	NA
HBB	-0.930301	0	2	1	1	0	0	2.20518	0.926295	1.24379	0	0.875054	3.17252	-0.293237	0.769341	NA
MIR6767	-0.930301	0	2	1	1	0	0	2.20518	0.926295	1.24379	0	0.875054	3.17252	-0.293237	0.769341	NA
HRH3	-0.930301	0	2	1	1	0	0	2.20518	0.926295	1.24379	0	0.875054	3.17252	-0.293237	0.769341	NA
SRGAP1	-0.928239	1509	1985	2727	1317	874	1694.45	2188.64	2526.01	1638.07	610.537	1731.54	0.371415	-2.4992	0.0124475	0.140308
SLCO4A1	-0.92602	2068	3686	2569	950	2708	2322.15	4064.15	2379.65	1181.6	1891.69	2367.85	0.310618	-2.98122	0.00287102	0.0655115
KLF13	-0.92562	299	2141	344	488	646	335.746	2360.65	318.645	606.97	451.267	814.655	1.16466	-0.794759	0.426754	0.686824
IPO9-AS1	-0.922993	10	4	11	4	6	11.229	4.41037	10.1892	4.97516	4.19133	6.99901	1.05439	-0.875379	0.381368	NA
LRTM2	-0.922313	13	23	22	10	13	14.5976	25.3596	20.3785	12.4379	9.08122	16.371	0.704667	-1.30886	0.190581	0.472236
LINC02003	-0.922024	2	19	4	3	8	2.24579	20.9492	3.70518	3.73137	5.58844	7.244	1.27908	-0.720849	0.471002	NA
CAVIN3	-0.921828	391	489	505	215	347	439.052	539.167	467.779	267.415	242.399	391.162	0.210054	-4.38854	1.14115e-05	0.00107345
FKBP2	-0.921755	4	4	2	0	5	4.49158	4.41037	1.85259	0	3.49278	2.84946	1.74906	-0.527	0.598194	NA
FAM83A	-0.921101	15	50	15	10	25	16.8434	55.1296	13.8944	12.4379	17.4639	23.1538	0.790666	-1.16497	0.244032	0.52997
TPSG1	-0.921046	17	17	23	9	14	19.0892	18.7441	21.3048	11.1941	9.77977	16.0224	0.679127	-1.35622	0.175029	0.454498
RARRES1	-0.920425	11	12	13	7	7	12.3519	13.2311	12.0418	8.70654	4.88989	10.2442	0.855073	-1.07643	0.281736	NA
MIR4706	-0.917716	1	4	1	0	3	1.1229	4.41037	0.926295	0	2.09567	1.71104	2.19839	-0.417449	0.67635	NA
LOC105379143	-0.917184	2	2	1	1	1	2.24579	2.20518	0.926295	1.24379	0.698555	1.46392	2.0836	-0.440191	0.659799	NA
DNAI2	-0.917184	2	2	1	1	1	2.24579	2.20518	0.926295	1.24379	0.698555	1.46392	2.0836	-0.440191	0.659799	NA
WFDC12	-0.917184	2	2	1	1	1	2.24579	2.20518	0.926295	1.24379	0.698555	1.46392	2.0836	-0.440191	0.659799	NA
SNORD27	-0.915335	106	73	160	57	76	119.027	80.4892	148.207	70.8961	53.0902	94.3419	0.390816	-2.34211	0.0191751	0.168985
LOC101926968	-0.915049	2	7	10	4	3	2.24579	7.71814	9.26295	4.97516	2.09567	5.25954	1.26607	-0.722745	0.469836	NA
CORO2B	-0.913096	154	183	275	73	187	172.926	201.774	254.731	90.7967	130.63	170.172	0.312613	-2.92085	0.00349079	0.0720992
CD68	-0.912317	156	195	181	44	201	175.172	215.005	167.659	54.7268	140.41	150.595	0.409828	-2.22609	0.0260078	0.18797
CCDC8	-0.91206	1	3	1	1	1	1.1229	3.30777	0.926295	1.24379	0.698555	1.45986	2.12351	-0.429505	0.667556	NA
SCARNA22	-0.911776	13	13	16	3	16	14.5976	14.3337	14.8207	3.73137	11.1769	11.7321	0.848109	-1.07507	0.282344	NA
SGIP1	-0.908424	24	11	32	14	11	26.9495	12.1285	29.6414	17.4131	7.68411	18.7633	0.754185	-1.20451	0.228392	0.512552
SNORD60	-0.90612	23	10	19	9	12	25.8266	11.0259	17.5996	11.1941	8.38266	14.8058	0.767404	-1.18076	0.237698	NA
SERF2-C15ORF63	-0.904879	1	6	3	0	5	1.1229	6.61555	2.77888	0	3.49278	2.80202	1.84599	-0.490187	0.624002	NA
DEPDC1	-0.904788	5006	4404	6672	2243	4495	5621.21	4855.81	6180.24	2789.82	3140	4517.42	0.176625	-5.12265	3.01263e-07	5.18769e-05
LOC101927051	-0.904555	19	7	17	8	9	21.335	7.71814	15.747	9.95033	6.287	12.2075	0.856085	-1.05662	0.290686	NA
MIR589	-0.90341	28	15	40	14	19	31.4411	16.5389	37.0518	17.4131	13.2725	23.1435	0.644703	-1.40128	0.16113	0.436949
ZNF33BP1	-0.903061	3	3	2	0	4	3.36869	3.30777	1.85259	0	2.79422	2.26465	1.87833	-0.480778	0.630674	NA
SNORD8	-0.902637	6	8	4	2	6	6.73737	8.82073	3.70518	2.48758	4.19133	5.18844	1.19869	-0.753019	0.451439	NA
PGM5P4	-0.901008	0	4	1	1	1	0	4.41037	0.926295	1.24379	0.698555	1.4558	2.3957	-0.376093	0.706847	NA
LOC105371328	-0.901008	0	4	1	1	1	0	4.41037	0.926295	1.24379	0.698555	1.4558	2.3957	-0.376093	0.706847	NA
MIR4534	-0.900889	1	4	1	2	0	1.1229	4.41037	0.926295	2.48758	0	1.78943	2.24302	-0.40164	0.687949	NA
BOK-AS1	-0.900422	10	11	7	6	5	11.229	12.1285	6.48406	7.46274	3.49278	8.15941	0.987537	-0.911786	0.361881	NA
ANGPTL7	-0.900371	10	6	15	4	9	11.229	6.61555	13.8944	4.97516	6.287	8.60022	0.945704	-0.952064	0.341064	NA
SLC25A52	-0.900337	2	8	13	2	8	2.24579	8.82073	12.0418	2.48758	5.58844	6.23688	1.21146	-0.743182	0.457372	NA
MNX1-AS2	-0.899456	12	11	8	3	11	13.4747	12.1285	7.41036	3.73137	7.68411	8.88582	0.945727	-0.951074	0.341567	NA
MIR548AQ	-0.898808	3	4	2	1	3	3.36869	4.41037	1.85259	1.24379	2.09567	2.59422	1.61598	-0.556198	0.578075	NA
SHH	-0.898447	23	54	44	27	18	25.8266	59.5399	40.757	33.5824	12.574	34.456	0.638772	-1.40652	0.159569	0.434787
ANGPT4	-0.898388	14	16	10	1	19	15.7205	17.6415	9.26295	1.24379	13.2725	11.4283	1.02322	-0.878	0.379944	NA
INKA1	-0.897035	30	32	41	19	22	33.6869	35.2829	37.9781	23.632	15.3682	29.1896	0.531465	-1.68785	0.0914398	0.329072
CSAG4	-0.895689	4	1	2	1	2	4.49158	1.10259	1.85259	1.24379	1.39711	2.01753	1.84122	-0.486464	0.626638	NA
MAPK6-DT	-0.895689	4	1	2	1	2	4.49158	1.10259	1.85259	1.24379	1.39711	2.01753	1.84122	-0.486464	0.626638	NA
LOC105369980	-0.895455	10	30	3	8	10	11.229	33.0777	2.77888	9.95033	6.98555	12.8043	1.07306	-0.834488	0.404006	NA
RP9	-0.892584	489	333	566	226	340	549.096	367.163	524.283	281.097	237.509	391.829	0.257674	-3.464	0.000532199	0.0215687
HCN2	-0.892106	121	181	160	75	116	135.87	199.569	148.207	93.2843	81.0324	131.593	0.313306	-2.8474	0.00440785	0.0825586
GRAPL	-0.891826	3	2	2	1	2	3.36869	2.20518	1.85259	1.24379	1.39711	2.01347	1.78298	-0.50019	0.616941	NA
RNVU1-15	-0.890633	2	1	1	0	2	2.24579	1.10259	0.926295	0	1.39711	1.13436	2.481	-0.358981	0.719609	NA
HSP90AB4P	-0.890008	10	5	7	4	5	11.229	5.51296	6.48406	4.97516	3.49278	6.33878	1.08452	-0.820647	0.411847	NA
IRAIN	-0.88891	4	4	3	1	4	4.49158	4.41037	2.77888	1.24379	2.79422	3.14377	1.47779	-0.601512	0.547499	NA
LYAR	-0.888199	4642	3157	5024	2124	3103	5212.48	3480.88	4653.71	2641.81	2167.62	3631.3	0.223467	-3.97463	7.04896e-05	0.00487794
MIR10525	-0.887023	6	3	4	1	5	6.73737	3.30777	3.70518	1.24379	3.49278	3.69738	1.40508	-0.631296	0.527847	NA
MIR12135	-0.886866	1	4	2	1	2	1.1229	4.41037	1.85259	1.24379	1.39711	2.00535	1.84148	-0.481604	0.630088	NA
NDE1	-0.886552	4	0	4	0	4	4.49158	0	3.70518	0	2.79422	2.1982	2.25986	-0.392303	0.694834	NA
MIR6783	-0.886423	10	6	18	5	9	11.229	6.61555	16.6733	6.21895	6.287	9.40475	0.925841	-0.957425	0.338353	NA
SPAG17	-0.886325	0	5	2	1	2	0	5.51296	1.85259	1.24379	1.39711	2.00129	2.0922	-0.423634	0.671833	NA
ANK1	-0.886316	48	568	129	106	224	53.899	626.272	119.492	131.842	156.476	217.596	1.21461	-0.729711	0.465567	0.715864
MIR6781	-0.886184	3	1	2	0	3	3.36869	1.10259	1.85259	0	2.09567	1.68391	2.13585	-0.41491	0.678208	NA
IFFO2	-0.886091	2314	2395	2818	1156	1996	2598.38	2640.71	2610.3	1437.82	1394.32	2136.3	0.140751	-6.29546	3.06499e-10	1.51298e-07
CHPT1	-0.886016	637	335	488	174	481	715.284	369.368	452.032	216.42	336.005	417.822	0.339336	-2.61103	0.009027	0.121135
MIR6856	-0.885511	1	2	1	0	2	1.1229	2.20518	0.926295	0	1.39711	1.1303	2.48225	-0.356737	0.721289	NA
MIR4516	-0.885511	1	2	1	0	2	1.1229	2.20518	0.926295	0	1.39711	1.1303	2.48225	-0.356737	0.721289	NA
HYDIN	-0.885511	1	2	1	0	2	1.1229	2.20518	0.926295	0	1.39711	1.1303	2.48225	-0.356737	0.721289	NA
DYNAP	-0.885348	4	1	3	2	1	4.49158	1.10259	2.77888	2.48758	0.698555	2.31184	1.77533	-0.498695	0.617994	NA
SLC16A6	-0.885077	551	888	988	256	839	618.715	979.101	915.179	318.41	586.088	683.499	0.317	-2.79204	0.00523767	0.0905072
TIMM17B	-0.883631	603	219	353	182	320	677.106	241.468	326.982	226.37	223.538	339.093	0.41031	-2.15357	0.0312738	0.203573
CD200R1	-0.88335	5	3	6	0	7	5.61448	3.30777	5.55777	0	4.88989	3.87398	1.55189	-0.569211	0.569213	NA
MGLL	-0.882877	229	274	216	111	195	257.143	302.11	200.08	138.061	136.218	206.722	0.277631	-3.18003	0.00147258	0.0430977
MAP3K20-AS1	-0.881408	35	14	27	12	20	39.3013	15.4363	25.01	14.9255	13.9711	21.7288	0.671087	-1.3134	0.189047	0.470521
MIR6730	-0.88086	2	1	2	1	1	2.24579	1.10259	1.85259	1.24379	0.698555	1.42866	2.0873	-0.422009	0.673019	NA
H2BC14	-0.88086	2	1	2	1	1	2.24579	1.10259	1.85259	1.24379	0.698555	1.42866	2.0873	-0.422009	0.673019	NA
PHKA1-AS1	-0.88086	2	1	2	1	1	2.24579	1.10259	1.85259	1.24379	0.698555	1.42866	2.0873	-0.422009	0.673019	NA
LINC00671	-0.877136	3	3	3	1	3	3.36869	3.30777	2.77888	1.24379	2.09567	2.55896	1.59509	-0.549896	0.582391	NA
NLRP11	-0.876982	55	45	66	18	56	61.7593	49.6166	61.1355	22.3882	39.1191	46.8037	0.459248	-1.90961	0.0561839	0.266603
NACA4P	-0.876849	1	2	2	1	1	1.1229	2.20518	1.85259	1.24379	0.698555	1.4246	2.08779	-0.419989	0.674493	NA
C1orf100	-0.876014	6	7	8	1	9	6.73737	7.71814	7.41036	1.24379	6.287	5.87933	1.17216	-0.74735	0.454852	NA
MIR6750	-0.875702	2	4	3	1	3	2.24579	4.41037	2.77888	1.24379	2.09567	2.5549	1.61446	-0.542414	0.587534	NA
LINC00158	-0.875702	2	4	3	1	3	2.24579	4.41037	2.77888	1.24379	2.09567	2.5549	1.61446	-0.542414	0.587534	NA
NXPH2	-0.875677	4	13	11	2	11	4.49158	14.3337	10.1892	2.48758	7.68411	7.83724	1.07838	-0.81203	0.416774	NA
SNORD29	-0.873654	192	106	196	80	126	215.596	116.875	181.554	99.5033	88.0179	140.309	0.347665	-2.51292	0.0119736	0.137854
DIO2	-0.873621	9	8	10	3	9	10.1061	8.82073	9.26295	3.73137	6.287	7.64162	0.970433	-0.900238	0.367993	NA
LDHC	-0.870205	4	0	3	1	2	4.49158	0	2.77888	1.24379	1.39711	1.98227	2.063	-0.421816	0.673159	NA
LINC02525	-0.868639	7	15	3	4	7	7.86027	16.5389	2.77888	4.97516	4.88989	7.40861	1.13373	-0.766175	0.443572	NA
ABRA	-0.868566	4	1	5	0	5	4.49158	1.10259	4.63147	0	3.49278	2.74368	1.82635	-0.475576	0.634377	NA
C10orf55	-0.868152	17	22	23	14	10	19.0892	24.257	21.3048	17.4131	6.98555	17.8099	0.711579	-1.22004	0.222451	0.506189
LINC00272	-0.867969	1	0	2	1	0	1.1229	0	1.85259	1.24379	0	0.843855	3.19604	-0.271577	0.785947	NA
FGL1	-0.867969	1	0	2	1	0	1.1229	0	1.85259	1.24379	0	0.843855	3.19604	-0.271577	0.785947	NA
SNORD105	-0.867969	1	0	2	1	0	1.1229	0	1.85259	1.24379	0	0.843855	3.19604	-0.271577	0.785947	NA
SKA1	-0.867491	7	1	7	1	6	7.86027	1.10259	6.48406	1.24379	4.19133	4.17641	1.45953	-0.594363	0.55227	NA
C21orf62-AS1	-0.867348	2	0	2	0	2	2.24579	0	1.85259	0	1.39711	1.0991	2.82731	-0.306775	0.759015	NA
TEX30	-0.867056	884	584	1009	369	688	992.64	643.913	934.632	458.959	480.606	702.15	0.241877	-3.5847	0.000337471	0.0160685
MYC	-0.866851	13702	14638	14237	7800	9516	15385.9	16139.7	13187.7	9701.57	6647.45	12212.5	0.214357	-4.04396	5.2555e-05	0.00389143
SNORA10	-0.864967	92	44	75	35	54	103.306	48.514	69.4721	43.5327	37.722	60.5094	0.45964	-1.88184	0.0598583	0.273003
PRKD3	-0.864245	735	830	1001	324	817	825.328	915.151	927.221	402.988	570.719	728.282	0.217625	-3.97127	7.14912e-05	0.00492425
KRT6A	-0.863215	0	3	2	1	1	0	3.30777	1.85259	1.24379	0.698555	1.42054	2.34051	-0.368815	0.712265	NA
OR2C1	-0.863215	0	3	2	1	1	0	3.30777	1.85259	1.24379	0.698555	1.42054	2.34051	-0.368815	0.712265	NA
UBA7	-0.863148	92	88	101	42	79	103.306	97.028	93.5558	52.2392	55.1858	80.2631	0.328412	-2.62825	0.00858257	0.117684
SNORD146	-0.862683	2	2	3	1	2	2.24579	2.20518	2.77888	1.24379	1.39711	1.97415	1.78317	-0.483792	0.628534	NA
LINC01191	-0.862274	3	4	6	3	2	3.36869	4.41037	5.55777	3.73137	1.39711	3.69306	1.387	-0.621683	0.53415	NA
GSG1L	-0.862116	10	11	4	4	7	11.229	12.1285	3.70518	4.97516	4.88989	7.38554	1.0604	-0.813007	0.416214	NA
KIAA0040	-0.861284	971	2637	1033	447	1806	1090.33	2907.53	956.863	555.974	1261.59	1354.46	0.769087	-1.11988	0.262766	0.549045
PRICKLE1	-0.860485	128	186	154	59	151	143.731	205.082	142.649	73.3837	105.482	134.066	0.334042	-2.57598	0.00999568	0.126735
SRGAP3-AS3	-0.860082	2	2	4	2	1	2.24579	2.20518	3.70518	2.48758	0.698555	2.26846	1.73607	-0.495419	0.620305	NA
LINC01935	-0.86001	0	1	2	1	0	0	1.10259	1.85259	1.24379	0	0.839794	3.19926	-0.268815	0.788072	NA
INMT	-0.86001	0	1	2	1	0	0	1.10259	1.85259	1.24379	0	0.839794	3.19926	-0.268815	0.788072	NA
DLG5	-0.86001	0	1	2	1	0	0	1.10259	1.85259	1.24379	0	0.839794	3.19926	-0.268815	0.788072	NA
GNGT2	-0.86001	0	1	2	1	0	0	1.10259	1.85259	1.24379	0	0.839794	3.19926	-0.268815	0.788072	NA
BCAR4	-0.859959	3	1	4	0	4	3.36869	1.10259	3.70518	0	2.79422	2.19414	1.9477	-0.441525	0.658833	NA
KBTBD8	-0.85939	189	101	213	62	162	212.227	111.362	197.301	77.115	113.166	142.234	0.379182	-2.26643	0.023425	0.180132
MIR378H	-0.858803	3	1	4	2	1	3.36869	1.10259	3.70518	2.48758	0.698555	2.27252	1.77508	-0.48381	0.628521	NA
H2AC20	-0.85853	49	21	61	19	37	55.0219	23.1544	56.504	23.632	25.8465	36.8318	0.568801	-1.50937	0.131205	0.394519
OR52D1	-0.858201	216	182	330	128	169	242.545	200.672	305.677	159.205	118.056	205.231	0.298425	-2.87577	0.00403042	0.0785349
SNORD100	-0.857416	115	93	115	50	89	129.133	102.541	106.524	62.1895	62.1714	92.5118	0.321423	-2.66757	0.0076403	0.110972
SPECC1L-ADORA2A	-0.857068	3	2	4	1	3	3.36869	2.20518	3.70518	1.24379	2.09567	2.5237	1.61322	-0.531277	0.595227	NA
OSGEPL1-AS1	-0.856064	0	2	2	0	2	0	2.20518	1.85259	0	1.39711	1.09098	2.83128	-0.30236	0.762378	NA
LINC00266-3	-0.856064	0	2	2	0	2	0	2.20518	1.85259	0	1.39711	1.09098	2.83128	-0.30236	0.762378	NA
GLRA2	-0.856064	0	2	2	0	2	0	2.20518	1.85259	0	1.39711	1.09098	2.83128	-0.30236	0.762378	NA
GCHFR	-0.855984	4	7	9	2	7	4.49158	7.71814	8.33665	2.48758	4.88989	5.58477	1.14858	-0.745255	0.456118	NA
PKMYT1	-0.854961	2550	1179	2898	1010	1815	2863.38	1299.96	2684.4	1256.23	1267.88	1874.37	0.320598	-2.66677	0.00765844	0.110972
CLDN9	-0.854838	26	15	18	14	9	29.1953	16.5389	16.6733	17.4131	6.287	17.2215	0.767766	-1.11341	0.265532	0.552038
ATOX1	-0.854787	663	756	757	374	540	744.48	833.559	701.205	465.178	377.22	624.328	0.201013	-4.25239	2.115e-05	0.00181046
GLCCI1-DT	-0.854761	2	3	4	1	3	2.24579	3.30777	3.70518	1.24379	2.09567	2.51964	1.6131	-0.529886	0.596191	NA
GNG10	-0.854238	2	6	7	1	6	2.24579	6.61555	6.48406	1.24379	4.19133	4.1561	1.37776	-0.620018	0.535246	NA
SIX2	-0.852208	13	42	29	10	28	14.5976	46.3088	26.8626	12.4379	19.5595	23.9533	0.70069	-1.21624	0.223893	0.507831
MIR4766	-0.851428	6	7	12	3	8	6.73737	7.71814	11.1155	3.73137	5.58844	6.97817	1.02224	-0.832907	0.404897	NA
NOX1	-0.8511	28	26	25	11	24	31.4411	28.6674	23.1574	13.6817	16.7653	22.7426	0.586965	-1.45	0.147058	0.41752
MND1	-0.849629	1118	551	1192	412	837	1255.4	607.528	1104.14	512.442	584.691	812.84	0.311026	-2.7317	0.00630092	0.099372
ZNF695	-0.849408	300	181	376	155	195	336.869	199.569	348.287	192.788	136.218	242.746	0.330224	-2.57222	0.0101049	0.127574
SGO2	-0.848505	2714	1700	3443	1372	1859	3047.54	1874.41	3189.23	1706.48	1298.61	2223.25	0.270091	-3.14155	0.00168056	0.0473144
SNORA57	-0.848375	119	82	122	51	88	133.625	90.4125	113.008	63.4333	61.4728	92.3902	0.340231	-2.49353	0.0126482	0.14147
UBR7	-0.84791	256	505	579	160	445	287.461	556.809	536.325	199.007	310.857	378.092	0.34755	-2.43968	0.0147004	0.150196
LINC00523	-0.847361	4	10	2	1	7	4.49158	11.0259	1.85259	1.24379	4.88989	4.70075	1.40353	-0.603735	0.54602	NA
KIRREL3	-0.847245	12	13	13	3	15	13.4747	14.3337	12.0418	3.73137	10.4783	10.812	0.870983	-0.972745	0.33068	NA
AUNIP	-0.847172	748	479	848	310	590	839.926	528.141	785.498	385.575	412.147	590.258	0.253527	-3.34154	0.00083315	0.0294466
CGB3	-0.84649	1	12	14	3	9	1.1229	13.2311	12.9681	3.73137	6.287	7.4681	1.22112	-0.69321	0.488178	NA
DSCC1	-0.844637	2688	1317	3271	990	2222	3018.34	1452.11	3029.91	1231.35	1552.19	2056.78	0.321053	-2.63083	0.00851755	0.117487
GINS3	-0.844257	1404	773	1692	554	1137	1576.55	852.303	1567.29	689.06	794.257	1095.89	0.291617	-2.89509	0.00379051	0.0755501
LINC00310	-0.844017	6	6	12	6	3	6.73737	6.61555	11.1155	7.46274	2.09567	6.80537	1.10542	-0.763524	0.445151	NA
KIRREL1-IT1	-0.843713	23	10	23	9	15	25.8266	11.0259	21.3048	11.1941	10.4783	15.9659	0.738691	-1.14217	0.253383	0.539983
VEGFD	-0.843712	7	1	10	2	6	7.86027	1.10259	9.26295	2.48758	4.19133	4.98094	1.34846	-0.625688	0.53152	NA
SAP30	-0.842196	365	225	353	130	291	409.857	248.083	326.982	161.693	203.28	269.979	0.291873	-2.88549	0.00390801	0.077165
SNORA69	-0.841895	19	21	47	11	27	21.335	23.1544	43.5359	13.6817	18.861	24.1136	0.638057	-1.31947	0.187013	0.468291
LINC01775	-0.840992	13	5	26	4	16	14.5976	5.51296	24.0837	4.97516	11.1769	12.0693	0.946334	-0.888684	0.374173	NA
SCARNA23	-0.840105	2	0	4	0	3	2.24579	0	3.70518	0	2.09567	1.60933	2.4944	-0.336797	0.73627	NA
MNS1	-0.839971	217	206	180	132	108	243.668	227.134	166.733	164.18	75.4439	175.432	0.383485	-2.19037	0.0284978	0.194541
AFAP1L1	-0.839015	273	367	354	160	270	306.55	404.651	327.908	199.007	188.61	285.345	0.236311	-3.55046	0.000384554	0.017205
LOC100288254	-0.838485	0	4	2	2	0	0	4.41037	1.85259	2.48758	0	1.75011	2.52127	-0.332565	0.739463	NA
CCL20	-0.838453	1	1	2	0	2	1.1229	1.10259	1.85259	0	1.39711	1.09504	2.49319	-0.336297	0.736647	NA
SNORD66	-0.838453	1	1	2	0	2	1.1229	1.10259	1.85259	0	1.39711	1.09504	2.49319	-0.336297	0.736647	NA
CTD-3080P12.3	-0.838453	1	1	2	0	2	1.1229	1.10259	1.85259	0	1.39711	1.09504	2.49319	-0.336297	0.736647	NA
HAS2	-0.838453	1	1	2	0	2	1.1229	1.10259	1.85259	0	1.39711	1.09504	2.49319	-0.336297	0.736647	NA
SFTPA1	-0.838453	1	1	2	0	2	1.1229	1.10259	1.85259	0	1.39711	1.09504	2.49319	-0.336297	0.736647	NA
LSM6	-0.838395	1313	844	1317	536	980	1474.36	930.587	1219.93	666.672	684.584	995.227	0.235521	-3.55975	0.00037121	0.0168112
C12orf50	-0.837757	1	1	3	1	1	1.1229	1.10259	2.77888	1.24379	0.698555	1.38934	2.13186	-0.392971	0.694341	NA
SYS1-DBNDD2	-0.837757	1	1	3	1	1	1.1229	1.10259	2.77888	1.24379	0.698555	1.38934	2.13186	-0.392971	0.694341	NA
SRM	-0.837553	3196	1751	3359	1447	2035	3588.77	1930.64	3111.42	1799.77	1421.56	2370.43	0.279703	-2.99444	0.00274948	0.0645278
SNORD101	-0.837077	55	38	80	22	55	61.7593	41.8985	74.1036	27.3634	38.4205	48.709	0.468542	-1.78656	0.0740091	0.298694
POLR3K	-0.835968	853	520	909	356	635	957.83	573.348	842.002	442.79	443.582	651.91	0.25821	-3.23755	0.00120561	0.0379868
LINC01668	-0.835843	2	1	4	1	2	2.24579	1.10259	3.70518	1.24379	1.39711	1.93889	1.84262	-0.453617	0.650104	NA
PHC2-AS1	-0.83538	2	3	6	1	4	2.24579	3.30777	5.55777	1.24379	2.79422	3.02987	1.52233	-0.548752	0.583176	NA
TIMM10	-0.835103	1198	662	1007	475	764	1345.23	729.916	932.779	590.801	533.696	826.484	0.279505	-2.9878	0.00280997	0.065201
ARHGAP11A	-0.834128	58	24	62	23	39	65.1279	26.4622	57.4303	28.6072	27.2436	40.9743	0.544122	-1.53298	0.125281	0.385474
LOC103021295	-0.83287	15	12	21	9	11	16.8434	13.2311	19.4522	11.1941	7.68411	13.681	0.748107	-1.1133	0.265578	NA
C1QTNF9B	-0.832847	1	2	4	1	2	1.1229	2.20518	3.70518	1.24379	1.39711	1.93483	1.84274	-0.451961	0.651297	NA
STAB2	-0.832755	28	38	53	21	29	31.4411	41.8985	49.0936	26.1196	20.2581	33.7622	0.510292	-1.63192	0.102697	0.349216
SNORD22	-0.831508	314	231	345	143	243	352.589	254.699	319.572	177.862	169.749	254.894	0.248748	-3.34277	0.000829463	0.0293965
BTK	-0.830221	10	9	19	10	4	11.229	9.92332	17.5996	12.4379	2.79422	10.7968	0.959739	-0.865048	0.387012	NA
MYBL2	-0.82959	5636	3138	6600	2380	4302	6328.64	3459.93	6113.55	2960.22	3005.18	4373.5	0.272107	-3.04876	0.00229786	0.0580699
EP300-AS1	-0.82929	83	50	74	29	64	93.2003	55.1296	68.5458	36.0699	44.7075	59.5306	0.424055	-1.95562	0.0505103	0.253027
CTB-178M22.2	-0.828391	13	5	11	4	9	14.5976	5.51296	10.1892	4.97516	6.287	8.3124	0.978468	-0.84662	0.397207	NA
SNORD14A	-0.828187	109	75	104	41	88	122.396	82.6944	96.3347	50.9954	61.4728	82.7786	0.359696	-2.30246	0.021309	0.175335
PI15	-0.827844	37	41	77	25	41	41.5471	45.2063	71.3247	31.0948	28.6408	43.5627	0.478902	-1.72863	0.0838754	0.315092
GRPR	-0.827561	72	150	127	67	78	80.8485	165.389	117.639	83.334	54.4873	100.34	0.416506	-1.98691	0.0469321	0.24438
POPDC3	-0.827459	356	198	497	138	333	399.751	218.313	460.369	171.643	232.619	296.539	0.351814	-2.35198	0.0186737	0.168109
ANKAR	-0.826732	24	27	26	12	22	26.9495	29.77	24.0837	14.9255	15.3682	22.2194	0.582642	-1.41893	0.155918	0.429085
ST7-AS2	-0.82629	1	2	5	2	1	1.1229	2.20518	4.63147	2.48758	0.698555	2.22914	1.8039	-0.458058	0.646911	NA
CDCA7	-0.826083	3539	2330	4152	1458	2995	3973.93	2569.04	3845.98	1813.45	2092.17	2858.91	0.234476	-3.5231	0.000426532	0.0182649
PSD3	-0.824057	2229	3553	3153	1386	2567	2502.93	3917.51	2920.61	1723.89	1793.19	2571.63	0.226736	-3.63444	0.00027859	0.013891
CRPPA	-0.823992	182	180	169	115	100	204.367	198.466	156.544	143.036	69.8555	154.454	0.367405	-2.24273	0.0249139	0.18466
RFC5	-0.823688	4834	2607	4966	1980	3432	5428.08	2874.46	4599.98	2462.71	2397.44	3552.53	0.27011	-3.04946	0.00229256	0.0580699
LINGO3	-0.823036	6	4	3	0	7	6.73737	4.41037	2.77888	0	4.88989	3.7633	1.58939	-0.517831	0.604576	NA
ESCO2	-0.822312	1919	991	2584	767	1678	2154.84	1092.67	2393.55	953.988	1172.18	1553.44	0.323075	-2.54527	0.0109194	0.132272
GAS6	-0.822297	1572	1194	1856	697	1349	1765.19	1316.49	1719.2	866.922	942.351	1322.03	0.200422	-4.10284	4.08117e-05	0.00313151
SCN1B	-0.822287	205	278	292	78	293	230.194	306.52	270.478	97.0157	204.677	221.777	0.351885	-2.33681	0.0194492	0.170067
MRPS10	-0.821066	2694	2159	3153	1039	2643	3025.08	2380.49	2920.61	1292.3	1846.28	2292.95	0.221183	-3.71215	0.000205507	0.0110668
FBXW10	-0.820718	5	9	5	2	7	5.61448	9.92332	4.63147	2.48758	4.88989	5.50935	1.16794	-0.702703	0.482241	NA
DDIAS	-0.819971	1099	614	1524	450	994	1234.06	676.991	1411.67	559.706	694.364	915.359	0.31555	-2.59855	0.00936194	0.123018
LOC112267983	-0.818662	9	9	13	4	10	10.1061	9.92332	12.0418	4.97516	6.98555	8.80639	0.901257	-0.908355	0.36369	NA
AQP7P1	-0.818569	17	21	30	10	20	19.0892	23.1544	27.7888	12.4379	13.9711	19.2883	0.632727	-1.29372	0.195763	0.477824
RBFOX2	-0.818497	3411	1080	1762	1087	1665	3830.2	1190.8	1632.13	1352	1163.09	1833.64	0.648564	-1.26201	0.206944	0.491442
MYBL1	-0.818195	885	923	1358	386	1078	993.763	1017.69	1257.91	480.103	753.042	900.502	0.250291	-3.26897	0.0010794	0.035522
ACYP1	-0.818139	701	402	652	261	527	787.15	443.242	603.944	324.629	368.139	505.421	0.279114	-2.93121	0.00337648	0.0708248
NIBAN3	-0.816853	11	17	13	5	14	12.3519	18.7441	12.0418	6.21895	9.77977	11.8273	0.810576	-1.00774	0.313577	NA
SNORD110	-0.816136	229	190	316	120	199	257.143	209.492	292.709	149.255	139.012	209.522	0.262239	-3.11218	0.0018571	0.0504642
SEPTIN9-DT	-0.815702	9	6	9	3	8	10.1061	6.61555	8.33665	3.73137	5.58844	6.87561	1.02039	-0.799404	0.424056	NA
HASPIN	-0.813248	1202	775	1452	519	1003	1349.72	854.508	1344.98	645.527	700.651	979.077	0.249897	-3.25433	0.00113658	0.0366703
MLPH	-0.812824	2392	2931	2969	1385	2245	2685.97	3231.7	2750.17	1722.65	1568.26	2391.75	0.169714	-4.78939	1.67291e-06	0.000229389
FAM71D	-0.81275	2	4	6	4	0	2.24579	4.41037	5.55777	4.97516	0	3.43782	1.73629	-0.468096	0.639716	NA
LOC101926944	-0.812695	1	0	3	0	2	1.1229	0	2.77888	0	1.39711	1.05978	2.89528	-0.280697	0.778943	NA
PLA2G12B	-0.812695	1	0	3	0	2	1.1229	0	2.77888	0	1.39711	1.05978	2.89528	-0.280697	0.778943	NA
FDPSP2	-0.812584	15	21	31	11	18	16.8434	23.1544	28.7151	13.6817	12.574	18.9937	0.650467	-1.24923	0.21158	0.496245
LOC100506682	-0.810961	1	1	6	0	4	1.1229	1.10259	5.55777	0	2.79422	2.1155	2.06583	-0.392559	0.694645	NA
CCNA2	-0.810543	5293	2814	6771	2295	4249	5943.49	3102.69	6271.94	2854.5	2968.16	4228.16	0.296145	-2.73698	0.00620062	0.0987365
OR7E14P	-0.810522	16	13	20	7	15	17.9663	14.3337	18.5259	8.70654	10.4783	14.0022	0.725645	-1.11697	0.264008	NA
SNORD28	-0.810326	191	124	239	79	170	214.473	136.721	221.384	98.2595	118.754	157.919	0.32331	-2.50635	0.0121986	0.138747
TAF7L	-0.810287	31	21	46	17	25	34.8098	23.1544	42.6096	21.1444	17.4639	27.8364	0.568048	-1.42644	0.153741	0.426359
SNORD17	-0.809862	95	65	151	48	88	106.675	71.6684	139.871	59.702	61.4728	87.8778	0.396329	-2.04341	0.0410121	0.231019
CILP	-0.808853	9	15	9	5	10	10.1061	16.5389	8.33665	6.21895	6.98555	9.63722	0.893692	-0.905068	0.365429	NA
PRIMA1	-0.808703	68	79	21	46	19	76.3569	87.1047	19.4522	57.2144	13.2725	50.6801	0.762176	-1.06105	0.288669	0.574661
SNORA78	-0.808587	36	18	35	15	24	40.4242	19.8466	32.4203	18.6569	16.7653	25.6227	0.597091	-1.35421	0.175669	0.455363
MIR1469	-0.807759	14	15	22	9	13	15.7205	16.5389	20.3785	11.1941	9.08122	14.5826	0.713161	-1.13265	0.257363	NA
ZNF426	-0.807158	145	263	18	130	25	162.82	289.982	16.6733	161.693	17.4639	129.726	1.51606	-0.532404	0.594447	0.798669
BCL2	-0.806898	218	186	206	83	199	244.791	205.082	190.817	103.235	139.012	176.587	0.280718	-2.87441	0.00404785	0.0786675
SCAT8	-0.80678	5	14	3	2	9	5.61448	15.4363	2.77888	2.48758	6.287	6.52084	1.22363	-0.659332	0.509683	NA
CLEC4O	-0.806746	135	132	161	74	113	151.591	145.542	149.133	92.0405	78.9367	123.449	0.278982	-2.89175	0.00383106	0.0760512
TNFRSF1B	-0.806584	9	5	11	4	7	10.1061	5.51296	10.1892	4.97516	4.88989	7.13466	1.01159	-0.797344	0.425251	NA
OR51J1	-0.805667	62	35	49	34	25	69.6195	38.5907	45.3884	42.2889	17.4639	42.6703	0.562884	-1.43132	0.152339	0.425016
SNORA33	-0.805613	134	104	164	57	125	150.468	114.67	151.912	70.8961	87.3194	115.053	0.313814	-2.56717	0.0102534	0.128462
GRASP-AS1	-0.805292	13	5	21	6	11	14.5976	5.51296	19.4522	7.46274	7.68411	10.9419	0.910363	-0.884584	0.376381	NA
SLC4A7	-0.805095	2178	1834	2842	832	2392	2445.67	2022.15	2632.53	1034.83	1670.94	1961.23	0.249309	-3.22931	0.00124088	0.0385783
PRG4	-0.804946	31	19	24	16	15	34.8098	20.9492	22.2311	19.9007	10.4783	21.6738	0.653736	-1.2313	0.21821	0.502536
PDXP	-0.803849	1833	1359	2046	774	1600	2058.27	1498.42	1895.2	962.694	1117.69	1506.45	0.205445	-3.91271	9.12653e-05	0.00595396
H2AC4	-0.803705	6	4	2	1	5	6.73737	4.41037	1.85259	1.24379	3.49278	3.54738	1.46623	-0.548143	0.583594	NA
LOC100130207	-0.803703	1	0	5	0	3	1.1229	0	4.63147	0	2.09567	1.57001	2.58198	-0.311274	0.755592	NA
PRRT3-AS1	-0.803595	76	57	82	32	65	85.3401	62.8477	75.9562	39.8013	45.4061	61.8703	0.38298	-2.09827	0.0358814	0.216377
MIS18A	-0.802684	1606	707	1472	618	1059	1803.37	779.532	1363.51	768.663	739.77	1090.97	0.324712	-2.47199	0.0134365	0.144503
CARMIL2	-0.802029	609	583	662	325	486	683.843	642.811	613.207	404.232	339.498	536.718	0.192192	-4.17307	3.00526e-05	0.00248631
MIR4728	-0.800373	3	7	2	1	5	3.36869	7.71814	1.85259	1.24379	3.49278	3.5352	1.49012	-0.53712	0.591185	NA
OR51Q1	-0.800233	8	6	13	6	5	8.98316	6.61555	12.0418	7.46274	3.49278	7.71921	1.00196	-0.79867	0.424482	NA
ADAM21P1	-0.799739	3	9	7	2	7	3.36869	9.92332	6.48406	2.48758	4.88989	5.43071	1.19552	-0.668949	0.503528	NA
SNORD23	-0.79811	104	60	98	46	69	116.781	66.1555	90.7769	57.2144	48.2003	75.8256	0.39611	-2.01487	0.0439182	0.237715
CDCA5	-0.797842	4701	2540	5113	1823	3788	5278.73	2800.58	4736.15	2267.43	2646.13	3545.8	0.277753	-2.87249	0.00407255	0.0787893
NMU	-0.797414	1802	999	1975	783	1327	2023.46	1101.49	1829.43	973.888	926.983	1371.05	0.274076	-2.90946	0.00362048	0.0736617
GCAT	-0.796864	1723	1118	2058	822	1325	1934.75	1232.7	1906.31	1022.4	925.585	1404.35	0.243064	-3.27841	0.00104393	0.0347407
TIMM21	-0.796301	1613	958	1955	772	1198	1811.23	1056.28	1810.91	960.206	836.869	1295.1	0.270755	-2.94103	0.0032712	0.06922
MOSPD1	-0.79575	2417	2444	3442	1381	2270	2714.04	2694.73	3188.31	1717.68	1585.72	2380.09	0.166341	-4.78385	1.7197e-06	0.000231518
CD58	-0.795276	429	570	603	225	514	481.722	628.477	558.556	279.853	359.057	461.533	0.228908	-3.47422	0.000512336	0.0210787
NMNAT2	-0.794407	5	16	8	5	8	5.61448	17.6415	7.41036	6.21895	5.58844	8.49474	1.00491	-0.790526	0.42922	NA
CA8	-0.794316	90	150	183	47	154	101.061	165.389	169.512	58.4582	107.577	120.399	0.398977	-1.99088	0.0464942	0.243212
SNORD75	-0.793986	8	3	8	4	4	8.98316	3.30777	7.41036	4.97516	2.79422	5.49414	1.17789	-0.674075	0.500263	NA
PFAS	-0.793816	2542	1902	3558	1344	2149	2854.4	2097.13	3295.76	1671.65	1501.19	2284.03	0.229078	-3.46526	0.000529715	0.0215509
SCARA5	-0.793681	2	29	3	1	18	2.24579	31.9752	2.77888	1.24379	12.574	10.1635	1.41536	-0.560763	0.574959	NA
SNORD99	-0.793385	66	38	62	26	49	74.1111	41.8985	57.4303	32.3386	34.2292	48.0015	0.455398	-1.74218	0.0814768	0.311005
RAD51C	-0.792492	2547	1382	3020	1090	2016	2860.01	1523.78	2797.41	1355.73	1408.29	1989.05	0.284395	-2.78659	0.00532657	0.0912058
GUCA1B	-0.792009	277	330	359	165	263	311.042	363.855	332.54	205.225	183.72	279.277	0.219337	-3.61092	0.000305116	0.0148634
UHRF1	-0.791217	9430	4944	11150	4289	6906	10588.9	5451.21	10328.2	5334.62	4824.22	7305.43	0.289157	-2.73628	0.00621373	0.0987878
LERFS	-0.790102	17	34	23	13	20	19.0892	37.4881	21.3048	16.1693	13.9711	21.6045	0.644667	-1.2256	0.22035	0.504186
SLC12A5	-0.79	11	8	5	6	4	12.3519	8.82073	4.63147	7.46274	2.79422	7.2122	1.08246	-0.729816	0.465502	NA
MGAT4C	-0.788408	1	24	0	7	3	1.1229	26.4622	0	8.70654	2.09567	7.67746	1.74333	-0.452243	0.651094	NA
AURKA	-0.787807	3679	2595	4412	1774	2967	4131.13	2861.22	4086.81	2206.48	2072.61	3071.65	0.213908	-3.68293	0.000230569	0.0121946
COX17	-0.787514	1058	690	887	431	764	1188.02	760.788	821.624	536.074	533.696	768.041	0.246149	-3.19934	0.00137743	0.0412547
SNORA24	-0.78747	24	18	23	15	12	26.9495	19.8466	21.3048	18.6569	8.38266	19.0281	0.683042	-1.15289	0.248957	0.535251
LYPD5	-0.787282	115	192	167	57	170	129.133	211.698	154.691	70.8961	118.754	137.034	0.366094	-2.15049	0.0315163	0.203899
PTP4A3	-0.78702	1	9	5	2	5	1.1229	9.92332	4.63147	2.48758	3.49278	4.33161	1.41346	-0.556803	0.577662	NA
SOCS3	-0.786812	783	1075	952	465	802	879.227	1185.29	881.833	578.363	560.241	816.99	0.212832	-3.69687	0.000218272	0.0116273
SCARNA12	-0.786618	302	191	295	127	229	339.114	210.595	273.257	157.961	159.969	228.179	0.283658	-2.77312	0.00555209	0.0932209
CCDC167	-0.786519	494	456	505	215	458	554.71	502.782	467.779	267.415	319.938	422.525	0.208467	-3.77288	0.000161374	0.00933513
USP32P2	-0.785352	3	6	2	2	3	3.36869	6.61555	1.85259	2.48758	2.09567	3.28401	1.47895	-0.531019	0.595406	NA
SNORD78	-0.783936	79	58	112	42	68	88.7087	63.9503	103.745	52.2392	47.5017	71.229	0.387471	-2.02321	0.0430511	0.236319
ARHGAP42	-0.783597	886	1632	1175	560	1154	994.885	1799.43	1088.4	696.523	806.133	1077.07	0.286084	-2.73904	0.00616182	0.0982653
BIN1	-0.783542	1599	1855	1831	897	1474	1795.51	2045.31	1696.05	1115.68	1029.67	1536.44	0.17108	-4.57999	4.65007e-06	0.000502649
CEP55	-0.783015	4391	3565	6593	2222	4345	4930.63	3930.74	6107.06	2763.7	3035.22	4153.47	0.221531	-3.53456	0.00040845	0.0176944
GFRA3	-0.782066	12	6	8	6	5	13.4747	6.61555	7.41036	7.46274	3.49278	7.69123	1.01895	-0.767523	0.442771	NA
MCM10	-0.781906	3668	1711	4254	1441	2954	4118.78	1886.53	3940.46	1792.3	2063.53	2760.32	0.320924	-2.43642	0.0148336	0.150586
TCOF1	-0.780425	9038	5783	10880	4638	6526	10148.7	6376.29	10078.1	5768.7	4558.77	7386.12	0.249632	-3.1263	0.0017702	0.0487267
DLX3	-0.78019	6	12	7	5	6	6.73737	13.2311	6.48406	6.21895	4.19133	7.37256	1.01983	-0.765022	0.444258	NA
CNTNAP3B	-0.779813	560	1896	845	397	1239	628.821	2090.51	782.719	493.785	865.51	972.27	0.739766	-1.05413	0.291821	0.577661
ITPKB-IT1	-0.779519	0	1	4	1	1	0	1.10259	3.70518	1.24379	0.698555	1.35002	2.41676	-0.322548	0.747038	NA
SLC9C2	-0.779342	4	5	4	2	4	4.49158	5.51296	3.70518	2.48758	2.79422	3.7983	1.3246	-0.588358	0.556292	NA
MTFR2	-0.778592	733	313	884	319	538	823.082	345.111	818.845	396.769	375.823	551.926	0.363406	-2.14248	0.0321545	0.206101
LOC105370708	-0.777819	26	21	39	13	26	29.1953	23.1544	36.1255	16.1693	18.1624	24.5614	0.574685	-1.35347	0.175906	0.455601
CTRL	-0.77706	186	118	167	86	123	208.859	130.106	154.691	106.966	85.9223	137.309	0.327474	-2.37289	0.0176494	0.164343
LOC101928626	-0.776546	2	0	0	0	1	2.24579	0	0	0	0.698555	0.588869	4.22388	-0.183847	0.854134	NA
MIR609	-0.776546	2	0	0	0	1	2.24579	0	0	0	0.698555	0.588869	4.22388	-0.183847	0.854134	NA
LOC100126784	-0.776546	2	0	0	0	1	2.24579	0	0	0	0.698555	0.588869	4.22388	-0.183847	0.854134	NA
VRTN	-0.776546	2	0	0	0	1	2.24579	0	0	0	0.698555	0.588869	4.22388	-0.183847	0.854134	NA
SPESP1	-0.776546	2	0	0	0	1	2.24579	0	0	0	0.698555	0.588869	4.22388	-0.183847	0.854134	NA
MIR4525	-0.776546	2	0	0	0	1	2.24579	0	0	0	0.698555	0.588869	4.22388	-0.183847	0.854134	NA
ZNF253	-0.776546	2	0	0	0	1	2.24579	0	0	0	0.698555	0.588869	4.22388	-0.183847	0.854134	NA
RSPH6A	-0.776546	2	0	0	0	1	2.24579	0	0	0	0.698555	0.588869	4.22388	-0.183847	0.854134	NA
CENPM	-0.776061	896	505	1070	402	708	1006.11	556.809	991.135	500.004	494.577	709.728	0.287325	-2.70099	0.00691336	0.104759
RN7SK	-0.775187	195	59	47	42	107	218.965	65.0529	43.5359	52.2392	74.7454	90.9076	0.642677	-1.20618	0.227746	0.512368
SLC37A2	-0.774379	159	156	171	100	109	178.54	172.004	158.396	124.379	76.1425	141.893	0.31585	-2.45173	0.0142172	0.149004
FAM241A	-0.774324	1015	783	969	369	957	1139.74	863.329	897.58	458.959	668.517	805.625	0.24346	-3.1805	0.0014702	0.0430977
RBBP8	-0.773668	4760	3611	7021	2298	4744	5344.98	3981.46	6503.52	2858.23	3313.95	4400.43	0.236649	-3.26926	0.00107828	0.035522
CCDC106	-0.773445	47	37	51	19	44	52.7761	40.7959	47.241	23.632	30.7364	39.0363	0.462898	-1.67088	0.0947461	0.335265
MIR6797	-0.772437	15	15	28	13	11	16.8434	16.5389	25.9363	16.1693	7.68411	16.6344	0.728729	-1.05998	0.289155	0.575131
SKIDA1	-0.772428	76	268	69	90	89	85.3401	295.495	63.9143	111.941	62.1714	123.772	0.622485	-1.24088	0.214651	0.499339
CDC45	-0.772339	1830	995	2349	778	1591	2054.9	1097.08	2175.87	967.669	1111.4	1481.38	0.299931	-2.57506	0.0100224	0.126876
SPATA5	-0.771227	1536	1183	2174	755	1475	1724.77	1304.37	2013.76	939.062	1030.37	1402.47	0.227622	-3.38819	0.000703561	0.025726
AQP2	-0.770916	0	0	4	0	2	0	0	3.70518	0	1.39711	1.02046	3.48311	-0.22133	0.824836	NA
RP9P	-0.770576	379	240	372	183	255	425.577	264.622	344.582	227.614	178.132	288.105	0.284692	-2.7067	0.00679557	0.103428
SPC25	-0.769846	138	75	124	49	109	154.96	82.6944	114.861	60.9457	76.1425	97.9205	0.383757	-2.00607	0.0448483	0.239552
KCNE2	-0.769576	7	17	19	4	17	7.86027	18.7441	17.5996	4.97516	11.8754	12.2109	0.870939	-0.883616	0.376903	NA
LOC644656	-0.769301	54	28	47	23	35	60.6364	30.8726	43.5359	28.6072	24.4494	37.6203	0.515259	-1.49304	0.135428	0.400538
MIR200A	-0.768744	4	3	4	0	6	4.49158	3.30777	3.70518	0	4.19133	3.13917	1.65671	-0.464019	0.642634	NA
EFL1P1	-0.768732	6	2	5	2	4	6.73737	2.20518	4.63147	2.48758	2.79422	3.77117	1.37372	-0.559597	0.575754	NA
FLNC-AS1	-0.768143	2	6	2	1	4	2.24579	6.61555	1.85259	1.24379	2.79422	2.95039	1.5852	-0.484571	0.627981	NA
WFDC10B	-0.768143	2	6	2	1	4	2.24579	6.61555	1.85259	1.24379	2.79422	2.95039	1.5852	-0.484571	0.627981	NA
ZWINT	-0.767566	5687	3185	6890	2584	4526	6385.91	3511.75	6382.17	3213.96	3161.66	4531.09	0.274635	-2.79486	0.0051922	0.0904391
MIR573	-0.767202	47	53	78	28	53	52.7761	58.4373	72.251	34.8261	37.0234	51.0628	0.412952	-1.85785	0.0631905	0.279423
IFRD2	-0.767028	3584	2296	4133	1834	2561	4024.46	2531.55	3828.38	2281.11	1789	2890.9	0.248505	-3.08657	0.00202479	0.0536405
NT5DC3	-0.766674	2045	2896	3094	1155	2627	2296.32	3193.1	2865.96	1436.58	1835.1	2325.41	0.2151	-3.56426	0.000364884	0.0166396
CD22	-0.76655	104	259	148	53	206	116.781	285.571	137.092	65.9209	143.902	149.853	0.484541	-1.58201	0.113646	0.367043
POU5F1P5	-0.766205	0	2	4	2	0	0	2.20518	3.70518	2.48758	0	1.67959	2.53476	-0.30228	0.762439	NA
HAND1	-0.765887	3	5	6	3	3	3.36869	5.51296	5.55777	3.73137	2.09567	4.05329	1.30505	-0.586866	0.557294	NA
CENPH	-0.765545	893	529	1008	348	793	1002.75	583.271	933.705	432.839	553.954	701.303	0.280522	-2.729	0.00635266	0.099869
ORC6	-0.765145	2086	1157	2379	881	1700	2342.36	1275.7	2203.66	1095.78	1187.54	1621.01	0.276831	-2.76394	0.00571084	0.0943881
TRHDE	-0.764348	79	45	204	21	145	88.7087	49.6166	188.964	26.1196	101.29	90.9399	0.660721	-1.15684	0.247338	0.533707
FBXW7-AS1	-0.763712	4	4	4	1	5	4.49158	4.41037	3.70518	1.24379	3.49278	3.46874	1.4095	-0.541831	0.587935	NA
PITX1	-0.762584	854	747	925	423	732	958.953	823.636	856.823	526.124	511.342	735.375	0.176001	-4.33284	1.47198e-05	0.00132113
RNASEH1-AS1	-0.76225	297	161	300	130	213	333.5	177.517	277.888	161.693	148.792	219.878	0.32185	-2.36834	0.0178681	0.164768
DTYMK	-0.761632	2328	1201	2643	1070	1691	2614.1	1324.21	2448.2	1330.86	1181.26	1779.72	0.295487	-2.57755	0.00995041	0.126607
PROSER2	-0.761593	843	778	1003	427	778	946.601	857.816	929.074	531.099	543.476	761.613	0.167229	-4.5542	5.25855e-06	0.000564135
GFOD1	-0.76071	380	603	401	230	414	426.7	664.863	371.444	286.072	289.202	407.656	0.294111	-2.58647	0.00969637	0.1253
TAF1A	-0.760442	708	515	1060	330	732	795.01	567.835	981.873	410.451	511.342	653.302	0.273909	-2.77626	0.00549882	0.0926747
GMNN	-0.758899	2362	1312	2658	999	1921	2652.28	1446.6	2462.09	1242.55	1341.92	1829.09	0.274041	-2.76929	0.00561779	0.0936868
REEP1	-0.75869	562	515	742	296	537	631.067	567.835	687.311	368.162	375.124	525.9	0.191458	-3.9627	7.4106e-05	0.00505731
RAB27B	-0.757894	163	296	232	103	224	183.032	326.367	214.9	128.11	156.476	201.777	0.326956	-2.31803	0.0204476	0.173054
CLSPN	-0.757211	5021	2899	6440	2325	4217	5638.06	3196.41	5965.34	2891.81	2945.81	4127.49	0.275144	-2.75205	0.00592229	0.0964832
SNORA13	-0.755784	34	16	47	14	31	38.1784	17.6415	43.5359	17.4131	21.6552	27.6848	0.617709	-1.22353	0.221131	0.505056
LYZ	-0.755507	8	14	5	6	6	8.98316	15.4363	4.63147	7.46274	4.19133	8.141	1.02907	-0.734166	0.462847	NA
LOC101927604	-0.755323	10	4	6	4	5	11.229	4.41037	5.55777	4.97516	3.49278	5.93301	1.1322	-0.667126	0.504691	NA
NDUFAF4	-0.755095	1312	807	1420	638	946	1473.24	889.791	1315.34	793.539	660.833	1026.55	0.256516	-2.94365	0.00324365	0.0692127
NCMAP-DT	-0.754868	1	1	0	0	1	1.1229	1.10259	0	0	0.698555	0.584808	3.57183	-0.211339	0.832623	NA
C3orf36	-0.754868	1	1	0	0	1	1.1229	1.10259	0	0	0.698555	0.584808	3.57183	-0.211339	0.832623	NA
STRIT1	-0.754868	1	1	0	0	1	1.1229	1.10259	0	0	0.698555	0.584808	3.57183	-0.211339	0.832623	NA
TPRG1-AS2	-0.754868	1	1	0	0	1	1.1229	1.10259	0	0	0.698555	0.584808	3.57183	-0.211339	0.832623	NA
UGT2B4	-0.754868	1	1	0	0	1	1.1229	1.10259	0	0	0.698555	0.584808	3.57183	-0.211339	0.832623	NA
AMBN	-0.754868	1	1	0	0	1	1.1229	1.10259	0	0	0.698555	0.584808	3.57183	-0.211339	0.832623	NA
RFX6	-0.754868	1	1	0	0	1	1.1229	1.10259	0	0	0.698555	0.584808	3.57183	-0.211339	0.832623	NA
MIR12131	-0.754868	1	1	0	0	1	1.1229	1.10259	0	0	0.698555	0.584808	3.57183	-0.211339	0.832623	NA
COL1A2-AS1	-0.754868	1	1	0	0	1	1.1229	1.10259	0	0	0.698555	0.584808	3.57183	-0.211339	0.832623	NA
CERNA3	-0.754868	1	1	0	0	1	1.1229	1.10259	0	0	0.698555	0.584808	3.57183	-0.211339	0.832623	NA
GAGE10	-0.754868	1	1	0	0	1	1.1229	1.10259	0	0	0.698555	0.584808	3.57183	-0.211339	0.832623	NA
C11orf21	-0.754868	1	1	0	0	1	1.1229	1.10259	0	0	0.698555	0.584808	3.57183	-0.211339	0.832623	NA
MIR4304	-0.754868	1	1	0	0	1	1.1229	1.10259	0	0	0.698555	0.584808	3.57183	-0.211339	0.832623	NA
NMRAL1	-0.754868	1	1	0	0	1	1.1229	1.10259	0	0	0.698555	0.584808	3.57183	-0.211339	0.832623	NA
ARHGEF15	-0.754868	1	1	0	0	1	1.1229	1.10259	0	0	0.698555	0.584808	3.57183	-0.211339	0.832623	NA
MIR6867	-0.754868	1	1	0	0	1	1.1229	1.10259	0	0	0.698555	0.584808	3.57183	-0.211339	0.832623	NA
OTOP2	-0.754868	1	1	0	0	1	1.1229	1.10259	0	0	0.698555	0.584808	3.57183	-0.211339	0.832623	NA
MIR6516	-0.754868	1	1	0	0	1	1.1229	1.10259	0	0	0.698555	0.584808	3.57183	-0.211339	0.832623	NA
ZNF812P	-0.754868	1	1	0	0	1	1.1229	1.10259	0	0	0.698555	0.584808	3.57183	-0.211339	0.832623	NA
MRPS12	-0.754868	1	1	0	0	1	1.1229	1.10259	0	0	0.698555	0.584808	3.57183	-0.211339	0.832623	NA
KLHDC8B	-0.754824	478	534	664	302	450	536.744	588.784	615.06	375.625	314.35	486.112	0.198994	-3.7932	0.000148718	0.00888052
STK39	-0.754215	6863	7922	8605	3706	7211	7706.43	8734.73	7970.77	4609.49	5037.28	6811.74	0.149762	-5.03609	4.75128e-07	7.67563e-05
MIR3126	-0.75415	0	2	0	0	1	0	2.20518	0	0	0.698555	0.580748	4.2411	-0.177819	0.858865	NA
MIR6829	-0.75415	0	2	0	0	1	0	2.20518	0	0	0.698555	0.580748	4.2411	-0.177819	0.858865	NA
ADAMTS12	-0.75415	0	2	0	0	1	0	2.20518	0	0	0.698555	0.580748	4.2411	-0.177819	0.858865	NA
MIR1273C	-0.75415	0	2	0	0	1	0	2.20518	0	0	0.698555	0.580748	4.2411	-0.177819	0.858865	NA
DPP6	-0.75415	0	2	0	0	1	0	2.20518	0	0	0.698555	0.580748	4.2411	-0.177819	0.858865	NA
FGF13	-0.75415	0	2	0	0	1	0	2.20518	0	0	0.698555	0.580748	4.2411	-0.177819	0.858865	NA
MIR604	-0.75415	0	2	0	0	1	0	2.20518	0	0	0.698555	0.580748	4.2411	-0.177819	0.858865	NA
WT1	-0.75415	0	2	0	0	1	0	2.20518	0	0	0.698555	0.580748	4.2411	-0.177819	0.858865	NA
LOC105369438	-0.75415	0	2	0	0	1	0	2.20518	0	0	0.698555	0.580748	4.2411	-0.177819	0.858865	NA
GOLGA2P11	-0.75415	0	2	0	0	1	0	2.20518	0	0	0.698555	0.580748	4.2411	-0.177819	0.858865	NA
RAX	-0.75415	0	2	0	0	1	0	2.20518	0	0	0.698555	0.580748	4.2411	-0.177819	0.858865	NA
ZNF223	-0.75415	0	2	0	0	1	0	2.20518	0	0	0.698555	0.580748	4.2411	-0.177819	0.858865	NA
PDCD5	-0.754149	2531	1607	2598	1206	1827	2842.05	1771.86	2406.51	1500.01	1276.26	1959.34	0.237985	-3.16889	0.0015302	0.0441106
MINDY4B	-0.753974	4	3	1	1	3	4.49158	3.30777	0.926295	1.24379	2.09567	2.41302	1.71305	-0.440135	0.659839	NA
LINC01618	-0.753711	4	3	4	2	3	4.49158	3.30777	3.70518	2.48758	2.09567	3.21756	1.42396	-0.529305	0.596594	NA
MIR5587	-0.753312	1	10	14	6	4	1.1229	11.0259	12.9681	7.46274	2.79422	7.07478	1.256	-0.59977	0.54866	NA
MAD2L1	-0.753093	5336	3335	6186	2456	4347	5991.77	3677.14	5730.06	3054.75	3036.62	4298.07	0.240181	-3.13552	0.00171552	0.0479614
RPIA	-0.752911	2425	1502	2570	1145	1791	2723.02	1656.09	2380.58	1424.14	1251.11	1886.99	0.243486	-3.09222	0.00198669	0.0530425
FFAR1	-0.751959	2	5	2	2	2	2.24579	5.51296	1.85259	2.48758	1.39711	2.69921	1.60833	-0.467539	0.640114	NA
LINC01176	-0.75175	6	8	10	2	10	6.73737	8.82073	9.26295	2.48758	6.98555	6.85884	1.05485	-0.71266	0.476056	NA
ITPRIPL1	-0.750067	824	610	1084	356	840	925.266	672.581	1004.1	442.79	586.786	726.305	0.250417	-2.99527	0.00274204	0.0645278
MRTO4	-0.750065	5121	2931	5188	2421	3515	5750.35	3231.7	4805.62	3011.22	2455.42	3850.86	0.262409	-2.85838	0.00425806	0.0808431
IQGAP2	-0.749979	150	174	246	43	254	168.434	191.851	227.869	53.483	177.433	163.814	0.461535	-1.62497	0.10417	0.351127
TIPIN	-0.748953	1343	689	1447	529	1106	1508.05	759.686	1340.35	657.965	772.602	1007.73	0.299952	-2.49691	0.0125281	0.140759
SNORD44	-0.748676	121	87	128	60	93	135.87	95.9255	118.566	74.6274	64.9656	97.9909	0.329614	-2.27137	0.0231244	0.179692
LIAS	-0.748198	721	582	809	372	590	809.608	641.708	749.373	462.69	412.147	615.105	0.199277	-3.75457	0.000173639	0.00977728
DHRS3	-0.748116	1669	771	1983	1016	786	1874.11	850.098	1836.84	1263.69	549.064	1274.76	0.407086	-1.83774	0.0661012	0.284901
IGSF23	-0.747144	1	6	2	2	2	1.1229	6.61555	1.85259	2.48758	1.39711	2.69515	1.68263	-0.444035	0.657018	NA
GRASP	-0.745952	45	26	32	16	33	50.5303	28.6674	29.6414	19.9007	23.0523	30.3584	0.55414	-1.34614	0.178257	0.457902
RFC3	-0.744496	2425	1363	3225	1070	2203	2723.02	1502.83	2987.3	1330.86	1538.92	2016.59	0.294943	-2.5242	0.0115962	0.135924
TAF9	-0.744119	14	5	4	4	7	15.7205	5.51296	3.70518	4.97516	4.88989	6.96074	1.12885	-0.659181	0.509779	NA
EML2-AS1	-0.742593	49	41	39	21	40	55.0219	45.2063	36.1255	26.1196	27.9422	38.0831	0.475502	-1.5617	0.118358	0.374168
IL15RA	-0.74208	216	204	229	89	226	242.545	224.929	212.122	110.697	157.873	189.633	0.271426	-2.73401	0.00625687	0.0990304
XRCC4	-0.741067	1280	1120	1714	680	1222	1437.31	1234.9	1587.67	845.778	853.634	1191.86	0.183981	-4.02795	5.62648e-05	0.00411335
DNAH11	-0.74003	156	172	322	119	169	175.172	189.646	298.267	148.011	118.056	185.83	0.329836	-2.24363	0.0248559	0.184507
ERCC6L	-0.739686	1544	871	2165	725	1395	1733.75	960.357	2005.43	901.748	974.484	1315.15	0.304282	-2.43092	0.0150606	0.151516
CCNE1	-0.739333	1598	1142	1580	814	1136	1794.39	1259.16	1463.55	1012.45	793.559	1264.62	0.225138	-3.28392	0.00102375	0.0343779
MALSU1	-0.739255	1706	1301	1689	741	1488	1915.66	1434.47	1564.51	921.649	1039.45	1375.15	0.198028	-3.73308	0.000189154	0.0103747
CHCHD4	-0.738586	991	772	1090	465	872	1112.79	851.201	1009.66	578.363	609.14	832.231	0.195011	-3.78741	0.000152229	0.0089933
MTERF3	-0.73834	1500	967	1839	750	1214	1684.34	1066.21	1703.46	932.843	848.046	1246.98	0.249231	-2.96248	0.00305176	0.0673641
ACTBL2	-0.738293	0	7	2	2	2	0	7.71814	1.85259	2.48758	1.39711	2.69108	1.91966	-0.384595	0.700538	NA
VARS2	-0.737348	77	86	59	51	46	86.463	94.8229	54.6514	63.4333	32.1335	66.3008	0.467965	-1.57565	0.115107	0.369494
RFESD	-0.737292	27	32	67	16	44	30.3182	35.2829	62.0618	19.9007	30.7364	35.66	0.560482	-1.31546	0.188356	0.469585
TOP1	-0.736871	16188	16168	18250	8863	14520	18177.4	17826.7	16904.9	11023.7	10143	14815.1	0.139165	-5.29495	1.19046e-07	2.48304e-05
WDR76	-0.736378	2239	1084	2752	923	1941	2514.16	1195.21	2549.16	1148.02	1355.9	1752.49	0.322575	-2.28281	0.0224416	0.178293
DLX1	-0.73622	161	106	147	60	140	180.786	116.875	136.165	74.6274	97.7977	121.25	0.335099	-2.19702	0.0280188	0.193472
RPE65	-0.735978	404	1206	674	448	583	453.65	1329.73	624.323	557.218	407.258	674.435	0.412604	-1.78374	0.0744661	0.299031
RFC4	-0.735976	3107	1611	3677	1308	2639	3488.84	1776.27	3405.99	1626.88	1843.49	2428.29	0.29688	-2.47904	0.0131738	0.143409
SNRPF	-0.73549	2196	1250	2028	1016	1473	2465.88	1378.24	1878.53	1263.69	1028.97	1603.06	0.267822	-2.74619	0.0060292	0.097368
BRIX1	-0.735282	4574	2739	5050	2144	3541	5136.12	3020	4677.79	2666.69	2473.58	3594.84	0.248799	-2.95532	0.00312345	0.0678229
CDIP1	-0.734972	32	24	31	18	21	35.9327	26.4622	28.7151	22.3882	14.6697	25.6336	0.568168	-1.29358	0.195809	0.477824
CCDC68	-0.734824	480	942	671	344	648	538.99	1038.64	621.544	427.864	452.664	615.941	0.304375	-2.41421	0.0157696	0.154657
DMRTA2	-0.734773	3	3	5	2	3	3.36869	3.30777	4.63147	2.48758	2.09567	3.17824	1.43317	-0.51269	0.608168	NA
TOMM40	-0.734385	6904	4386	7474	3374	5187	7752.47	4835.97	6923.13	4196.55	3623.4	5466.3	0.234351	-3.13369	0.00172621	0.0479614
ZNNT1	-0.734007	51	118	80	50	62	57.2677	130.106	74.1036	62.1895	43.3104	73.3954	0.46899	-1.56508	0.117564	0.373079
MAGOH	-0.733693	2395	1457	2235	1115	1670	2689.33	1606.48	2070.27	1386.83	1166.59	1783.9	0.249336	-2.94259	0.00325483	0.0692127
ACTR3-AS1	-0.733464	5	8	4	5	2	5.61448	8.82073	3.70518	6.21895	1.39711	5.15129	1.27071	-0.57721	0.563797	NA
CNTNAP3P2	-0.733416	336	890	518	210	679	377.293	981.306	479.821	261.196	474.319	514.787	0.420148	-1.74561	0.080878	0.310182
SNORD32A	-0.733351	75	66	106	44	69	84.2172	72.771	98.1873	54.7268	48.2003	71.6205	0.360923	-2.03188	0.0421662	0.23484
DIAPH1-AS1	-0.733294	9	9	15	4	12	10.1061	9.92332	13.8944	4.97516	8.38266	9.45633	0.886323	-0.827344	0.408042	NA
CIP2A	-0.732732	2474	1479	3388	1119	2341	2778.04	1630.73	3138.29	1391.8	1635.32	2114.84	0.284997	-2.57102	0.0101401	0.127709
SASS6	-0.732548	1537	833	1912	549	1556	1725.89	918.459	1771.08	682.841	1086.95	1237.04	0.327758	-2.23503	0.0254153	0.185772
FARS2	-0.732428	468	367	596	171	543	525.515	404.651	552.072	212.688	379.315	414.848	0.300294	-2.43904	0.0147265	0.150196
FOXD1	-0.732329	785	631	789	338	721	881.473	695.735	730.847	420.401	503.658	646.423	0.208044	-3.52006	0.000431445	0.0184015
GHRL	-0.732086	23	32	30	16	23	25.8266	35.2829	27.7888	19.9007	16.0668	24.9732	0.56206	-1.3025	0.192744	0.474254
HOXC5	-0.731831	46	38	50	24	38	51.6532	41.8985	46.3147	29.851	26.5451	39.2525	0.450866	-1.62317	0.104553	0.351733
MIRLET7G	-0.731772	0	0	3	1	0	0	0	2.77888	1.24379	0	0.804535	3.83027	-0.19105	0.848487	NA
PRR23B	-0.731772	0	0	3	1	0	0	0	2.77888	1.24379	0	0.804535	3.83027	-0.19105	0.848487	NA
ART3	-0.731772	0	0	3	1	0	0	0	2.77888	1.24379	0	0.804535	3.83027	-0.19105	0.848487	NA
NRCAM	-0.731772	0	0	3	1	0	0	0	2.77888	1.24379	0	0.804535	3.83027	-0.19105	0.848487	NA
MIR4748	-0.731772	0	0	3	1	0	0	0	2.77888	1.24379	0	0.804535	3.83027	-0.19105	0.848487	NA
MTLN	-0.731613	250	153	240	109	192	280.724	168.696	222.311	135.573	134.123	188.285	0.301172	-2.42922	0.0151312	0.152074
RPP40	-0.731598	476	361	573	181	515	534.498	398.036	530.767	225.126	359.756	409.637	0.279563	-2.61693	0.00887236	0.119773
UBE2T	-0.730578	2417	1361	2593	1034	1964	2714.04	1500.63	2401.88	1286.08	1371.96	1854.92	0.266014	-2.74639	0.00602549	0.097368
IKZF3	-0.730551	5	13	2	3	7	5.61448	14.3337	1.85259	3.73137	4.88989	6.0844	1.25196	-0.583526	0.55954	NA
SNORD4B	-0.72963	26	13	26	8	24	29.1953	14.3337	24.0837	9.95033	16.7653	18.8657	0.691458	-1.05521	0.291331	0.577123
SNORD161	-0.729546	3	3	0	1	2	3.36869	3.30777	0	1.24379	1.39711	1.86347	2.11072	-0.345639	0.729614	NA
EIF2B1	-0.729387	2249	1427	2508	994	1926	2525.39	1573.4	2323.15	1236.33	1345.42	1800.74	0.238805	-3.05433	0.00225567	0.0575934
PDCD2L	-0.728862	878	595	916	437	658	985.902	656.042	848.486	543.537	459.649	698.723	0.236707	-3.07918	0.00207571	0.054599
LINC01391	-0.728692	4	8	6	2	7	4.49158	8.82073	5.55777	2.48758	4.88989	5.24951	1.17788	-0.618649	0.536148	NA
TNRC17	-0.728542	18	5	16	7	11	20.2121	5.51296	14.8207	8.70654	7.68411	11.3873	0.898565	-0.810783	0.41749	NA
BOLA3	-0.728116	1083	638	910	484	731	1216.1	703.453	842.928	601.995	510.644	775.023	0.270619	-2.69056	0.00713321	0.106919
PAQR5	-0.72805	973	1411	1348	602	1172	1092.58	1555.76	1248.65	748.762	818.707	1092.89	0.212374	-3.42815	0.000607715	0.0233152
VAT1L	-0.727301	3	4	1	3	0	3.36869	4.41037	0.926295	3.73137	0	2.48734	1.97959	-0.367399	0.713321	NA
LINC02036	-0.727294	5	9	4	6	1	5.61448	9.92332	3.70518	7.46274	0.698555	5.48086	1.345	-0.540739	0.588688	NA
SNORD47	-0.727255	90	49	87	48	52	101.061	54.027	80.5877	59.702	36.3249	66.3404	0.449447	-1.61811	0.105639	0.353697
TONSL-AS1	-0.726817	210	137	231	103	164	235.808	151.055	213.974	128.11	114.563	168.702	0.3004	-2.4195	0.015542	0.153339
SNORA80A	-0.726284	6	6	5	5	2	6.73737	6.61555	4.63147	6.21895	1.39711	5.12009	1.24431	-0.583684	0.559433	NA
UBE2MP1	-0.725845	102	58	79	33	85	114.535	63.9503	73.1773	41.0451	59.3772	70.417	0.429483	-1.69004	0.0910194	0.328277
KCNJ12	-0.725577	462	761	594	262	632	518.778	839.072	550.219	325.873	441.487	535.086	0.28469	-2.54865	0.010814	0.131961
LOC729609	-0.72529	3	3	2	1	3	3.36869	3.30777	1.85259	1.24379	2.09567	2.3737	1.65325	-0.438705	0.660875	NA
LOC101928021	-0.72529	3	3	2	1	3	3.36869	3.30777	1.85259	1.24379	2.09567	2.3737	1.65325	-0.438705	0.660875	NA
CCDC34	-0.725189	1550	746	1454	674	1058	1740.49	822.533	1346.83	838.315	739.071	1097.45	0.306028	-2.36968	0.0178035	0.164768
APLN	-0.724798	22	9	13	4	19	24.7037	9.92332	12.0418	4.97516	13.2725	12.9833	0.874622	-0.828699	0.407275	NA
FAM180B	-0.724116	7	5	2	4	2	7.86027	5.51296	1.85259	4.97516	1.39711	4.31962	1.38927	-0.52122	0.602213	NA
H2AC17	-0.724062	45	23	47	21	32	50.5303	25.3596	43.5359	26.1196	22.3538	33.5798	0.539112	-1.34306	0.179252	0.459544
LOC399975	-0.722883	435	250	545	212	357	488.46	275.648	504.831	263.684	249.384	356.401	0.306343	-2.35971	0.0182891	0.166954
SMIM15-AS1	-0.722568	0	1	5	2	0	0	1.10259	4.63147	2.48758	0	1.64433	2.6162	-0.27619	0.782402	NA
SHB	-0.722339	1940	2268	2158	997	2084	2178.42	2500.68	1998.94	1240.06	1455.79	1874.78	0.184056	-3.92456	8.68868e-05	0.00571664
WFIKKN1	-0.722057	5	6	10	5	4	5.61448	6.61555	9.26295	6.21895	2.79422	6.10123	1.10155	-0.655491	0.512151	NA
E2F8	-0.722014	1351	592	1844	582	1207	1517.03	652.734	1708.09	723.886	843.156	1088.98	0.365357	-1.97619	0.0481338	0.246819
SAC3D1	-0.721372	893	679	941	451	717	1002.75	748.66	871.643	560.95	500.864	736.972	0.205874	-3.50395	0.000458409	0.0192311
PHF5A	-0.721273	2944	1774	3102	1392	2232	3305.8	1956	2873.37	1731.36	1559.17	2285.14	0.247428	-2.91508	0.00355601	0.0726359
LSM3	-0.721112	2908	1555	2855	1273	2148	3265.38	1714.53	2644.57	1583.35	1500.5	2141.66	0.273326	-2.63828	0.00833269	0.115918
ALDH1A3	-0.720496	4821	4398	7137	3794	3023	5413.48	4849.2	6610.97	4718.94	2111.73	4740.86	0.320662	-2.2469	0.0246462	0.183637
LOC340512	-0.720338	4	1	2	0	4	4.49158	1.10259	1.85259	0	2.79422	2.0482	2.01685	-0.35716	0.720972	NA
MIR6889	-0.719625	1	4	0	0	3	1.1229	4.41037	0	0	2.09567	1.52579	2.61851	-0.274823	0.783453	NA
[truncated: 20,096 more rows]

## Sheet: DEGs (P<0.01)
S1 Table
Tab #3 Legend: Differentially Expressed Genes (DEGs) meeting P<=0.01 and |logFC|>1. baseMean - mean of normalized counts from the five samples; lfcSE - Standard Error (SE) of the log2-fold change; stat - used to determine whether the log2 fold change is significantly different from zero; p-value - the level of significance across the two different conditions (<=0.01 is the cutoff for significance…
Gene symbol	log2FoldChange (STAG2-MUT/STAG2-WT)	baseMean	lfcSE	stat	pvalue	padj	Type of gene
STMN2	-22.8012	64.5766	4.40818	-5.17249	2.30999e-07	4.23307e-05	down
DXO	-5.79315	5.66761	2.20305	-2.6296	0.00854842	NA	down
HS3ST1	-3.4631	2785.16	0.381157	-9.08575	1.02986e-19	3.05025e-16	down
ADGRF1	-3.41432	449.176	1.02143	-3.34268	0.000829749	0.0293965	down
GGT5	-3.26482	43.6745	0.896614	-3.64128	0.000271289	0.0137586	down
STAG2	-3.25489	4164.67	0.216837	-15.0108	6.24318e-51	4.62276e-47	down
SPARC	-3.24005	32.6098	1.20905	-2.67984	0.00736568	0.108644	down
SCG2	-2.92366	929.291	0.428026	-6.83055	8.45898e-12	6.95939e-09	down
HAS3	-2.87444	821.393	0.41416	-6.9404	3.90985e-12	3.61881e-09	down
PURPL	-2.84069	31.5125	1.08023	-2.6297	0.00854593	0.117487	down
SNORD81	-2.8131	9.79155	1.07933	-2.60633	0.00915177	NA	down
VIM-AS1	-2.65147	10.4971	1.01044	-2.62407	0.00868863	NA	down
WNT16	-2.57185	3296.11	0.380018	-6.76772	1.30827e-11	1.0197e-08	down
ZNF550	-2.4903	23.9707	0.698364	-3.56591	0.000362597	0.0166396	down
CXCR4	-2.39641	15.6714	0.891055	-2.68941	0.00715777	0.10707	down
ADAM19	-2.22674	6423.73	0.279528	-7.96609	1.63778e-15	2.42539e-12	down
PPARG	-2.14984	877.168	0.265364	-8.10148	5.42953e-16	1.00507e-12	down
TNFSF18	-2.13415	58.4312	0.498635	-4.27999	1.86901e-05	0.00162813	down
LINC00326	-2.11753	79.9178	0.473462	-4.47244	7.7332e-06	0.00078894	down
FGF9	-1.92625	94.1481	0.4689	-4.10801	3.99084e-05	0.00309426	down
VCAN	-1.91093	3498.95	0.73608	-2.59609	0.00942912	0.123353	down
CASC8	-1.8998	169.782	0.353848	-5.36897	7.91874e-08	1.69954e-05	down
STEAP1	-1.85463	457.413	0.338753	-5.47488	4.37815e-08	1.02914e-05	down
ZNF488	-1.82691	238.718	0.323792	-5.64225	1.67839e-08	4.97107e-06	down
ANO1	-1.75246	4098.85	0.382246	-4.58464	4.54778e-06	0.000496373	down
NT5E	-1.74963	2068.12	0.229621	-7.61963	2.54406e-14	3.13958e-11	down
SNORD57	-1.68721	63.3675	0.436197	-3.86799	0.000109738	0.00697473	down
DNAH2	-1.66693	136.361	0.463769	-3.5943	0.000325267	0.0156901	down
NR2F2-AS1	-1.65056	55.9364	0.58404	-2.8261	0.00471186	0.085617	down
ST8SIA6	-1.64938	236.04	0.412395	-3.9995	6.34753e-05	0.00449763	down
NR2F2	-1.61825	2328.66	0.361927	-4.4712	7.77806e-06	0.00078894	down
CDHR3	-1.59411	88.7863	0.446961	-3.56655	0.000361718	0.0166396	down
VIM	-1.57999	130.639	0.356462	-4.43244	9.31736e-06	0.000919872	down
PLAU	-1.54057	1699.12	0.302761	-5.08839	3.6111e-07	6.07691e-05	down
PITPNC1	-1.53316	1040.93	0.29215	-5.24783	1.53899e-07	3.07985e-05	down
COL13A1	-1.50443	506.075	0.422176	-3.56352	0.000365921	0.0166396	down
BCAR3	-1.47273	972.108	0.279003	-5.27857	1.30199e-07	2.64126e-05	down
ZNF615	-1.45164	51.1473	0.427979	-3.39184	0.000694249	0.0254483	down
PODXL2	-1.44383	114.034	0.50182	-2.87718	0.00401243	0.0784629	down
RTN4RL1	-1.43881	210.372	0.288521	-4.98684	6.13736e-07	9.46751e-05	down
SNORA51	-1.42713	44.807	0.542925	-2.62859	0.00857398	0.117676	down
ACOX2	-1.41387	238.63	0.305137	-4.63355	3.59445e-06	0.000428224	down
GPR143	-1.40423	83.297	0.495779	-2.83237	0.00462049	0.0846221	down
KCNN4	-1.34432	1636.82	0.250103	-5.37506	7.65586e-08	1.66729e-05	down
PDGFA	-1.34399	476.863	0.243975	-5.50871	3.61469e-08	8.77539e-06	down
CITED1	-1.33958	47.9999	0.455154	-2.94313	0.00324914	0.0692127	down
FGF18	-1.32005	73.0598	0.509779	-2.58945	0.00961298	0.124767	down
BCYRN1	-1.31693	201.515	0.412709	-3.19094	0.00141812	0.0418422	down
FABP6	-1.29805	128.755	0.473657	-2.74049	0.00613477	0.0982653	down
MYLK2	-1.29685	44.594	0.484842	-2.67479	0.00747751	0.109747	down
IRAK2	-1.29452	131.306	0.276839	-4.67607	2.92428e-06	0.00035977	down
GREB1L	-1.26843	655.864	0.347526	-3.6499	0.000262347	0.0136098	down
STMN3	-1.2537	4991.4	0.202916	-6.17842	6.47449e-10	2.73945e-07	down
SYNE3	-1.23201	297.884	0.400754	-3.07423	0.00211048	0.0551219	down
HIVEP3	-1.217	643.171	0.387019	-3.14455	0.00166344	0.0471912	down
KCTD15	-1.2159	966.658	0.199174	-6.10472	1.0298e-09	4.01323e-07	down
LOC101928000	-1.21463	87.0621	0.386514	-3.14252	0.00167498	0.0473144	down
LINC00460	-1.20051	97.7966	0.396409	-3.02846	0.00245801	0.061075	down
RUNX2	-1.18768	78.5849	0.344423	-3.44833	0.00056407	0.022395	down
SNORD88B	-1.18359	129.825	0.419654	-2.8204	0.0047964	0.0862013	down
TNS4	-1.18296	2438.66	0.358387	-3.30079	0.000964124	0.032788	down
IL12A	-1.15887	87.6998	0.388514	-2.98282	0.00285604	0.0654674	down
HSPH1	-1.15182	8688.94	0.259503	-4.43856	9.05645e-06	0.00090607	down
FGF2	-1.12626	308.24	0.350358	-3.21459	0.00130629	0.0398042	down
EFNB2	-1.11267	1890.01	0.236689	-4.70098	2.58915e-06	0.000327716	down
F3	-1.10536	1591.93	0.351816	-3.14187	0.0016787	0.0473144	down
RN7SL3	-1.10202	151.642	0.395955	-2.78319	0.00538275	0.0914141	down
HAUS7	-1.09492	403.097	0.335315	-3.26535	0.00109329	0.0358196	down
FAM3C	-1.09184	12982.1	0.135125	-8.08026	6.46284e-16	1.06342e-12	down
NR5A2	-1.08941	85.3487	0.393236	-2.77038	0.00559917	0.0934815	down
CDK6	-1.0876	3603.22	0.177996	-6.11024	9.94833e-10	3.98175e-07	down
TAF5	-1.0846	644.551	0.36879	-2.94096	0.00327193	0.06922	down
RNF43	-1.06614	2264.66	0.258532	-4.12382	3.72637e-05	0.00291943	down
MALT1	-1.06436	2892.75	0.24726	-4.30459	1.67292e-05	0.00147466	down
FAM122B	-1.05605	5777.65	0.19327	-5.46411	4.65244e-08	1.07653e-05	down
SNORD26	-1.04602	145.136	0.377784	-2.76883	0.00562574	0.0937138	down
GAL	-1.03335	1307.36	0.284218	-3.63578	0.000277145	0.0138657	down
GRK5	-1.03333	603.307	0.245942	-4.2015	2.65158e-05	0.00224384	down
GPAT3	-1.02214	994.25	0.338722	-3.01763	0.0025476	0.0623593	down
GEMIN5	-1.02081	3802.13	0.245016	-4.16632	3.09563e-05	0.00251886	down
SNORD87	-1.01487	81.1365	0.342892	-2.95975	0.00307893	0.0676118	down
STAT4	1.00075	116.021	0.329805	3.03436	0.00241045	0.0599939	up
ADGRG6	1.00217	8243.7	0.206606	4.85061	1.2308e-06	0.000170346	up
AASS	1.00375	649.45	0.19502	5.1469	2.64826e-07	4.66883e-05	up
ARSD	1.00418	672.176	0.326899	3.07183	0.00212749	0.0554257	up
ZBED2	1.00749	2540.07	0.229613	4.38775	1.14529e-05	0.00107345	up
DNAJB2	1.00832	1586.91	0.170197	5.92441	3.13417e-09	1.03142e-06	up
ADGRV1	1.01029	536.906	0.28182	3.58486	0.00033726	0.0160685	up
ATP2C2	1.01469	474.608	0.316808	3.20287	0.00136067	0.0411229	up
TMC8	1.0156	519.499	0.282487	3.59522	0.000324116	0.0156858	up
TMEM40	1.01665	198.052	0.26385	3.85313	0.000116619	0.00730484	up
SUN3	1.0189	141.284	0.332751	3.06204	0.00219837	0.0563248	up
CLSTN3	1.02031	2142.22	0.204786	4.98235	6.28174e-07	9.59034e-05	up
PLXDC1	1.02094	127.669	0.383246	2.66393	0.00772342	0.111223	up
CGN	1.0267	2153.76	0.164175	6.25372	4.00796e-10	1.85481e-07	up
LHB	1.02984	54.5542	0.390019	2.64049	0.00827866	0.11555	up
TM7SF2	1.03335	1710.77	0.246811	4.18681	2.82903e-05	0.00235366	up
NR4A1	1.03413	22024.9	0.197747	5.22956	1.69912e-07	3.31082e-05	up
HECW1	1.03518	352.752	0.309028	3.3498	0.000808696	0.028992	up
STAG3	1.0404	146.922	0.386744	2.69016	0.00714176	0.106939	up
INTS6L	1.04295	441.446	0.225406	4.62698	3.71043e-06	0.000430316	up
CAPS2	1.04481	483.72	0.236122	4.42487	9.65011e-06	0.000942383	up
BANK1	1.0478	352.129	0.252592	4.14821	3.35083e-05	0.00266787	up
KRT80	1.04939	1551.08	0.190944	5.4958	3.8894e-08	9.29003e-06	up
TMEM154	1.04968	102.375	0.347769	3.01833	0.00254168	0.0623593	up
COL1A1	1.05471	1924.35	0.306513	3.44098	0.000579604	0.0225878	up
LIPG	1.05855	312.649	0.272045	3.89107	9.98048e-05	0.00642613	up
VSIG2	1.05918	46.6312	0.409747	2.58497	0.00973888	0.125436	up
HSD17B7P2	1.06052	178.119	0.254348	4.16957	3.05173e-05	0.00249685	up
ILDR2	1.06253	315.223	0.324408	3.27529	0.00105554	0.0349697	up
ZNF561-AS1	1.06306	123.802	0.37557	2.83052	0.0046473	0.0848605	up
NQO1	1.06336	14225.9	0.17185	6.18775	6.10299e-10	2.65821e-07	up
MMP14	1.06538	1074.23	0.318458	3.34543	0.00082155	0.029246	up
RASGRP1	1.06867	212.171	0.268177	3.98495	6.74953e-05	0.0047148	up
MMP24	1.06995	121.33	0.414096	2.58383	0.00977113	0.125541	up
LOC100128770	1.07078	153.782	0.334661	3.19958	0.00137627	0.0412547	up
MKX	1.07141	2040.52	0.361991	2.95978	0.00307859	0.0676118	up
FAM86HP	1.07335	162.845	0.415542	2.58301	0.00979429	0.125688	up
TLL2	1.07446	84.9138	0.410038	2.62039	0.00878288	0.119108	up
FOSB	1.0756	6626.76	0.203693	5.28047	1.28851e-07	2.64126e-05	up
HSPB8	1.07644	270.27	0.238296	4.51725	6.26465e-06	0.000653332	up
DYNC2H1	1.07676	332.865	0.295249	3.64695	0.00026537	0.0136153	up
LOC101928131	1.07722	70.5329	0.350007	3.07769	0.00208609	0.0547748	up
TMEM254-AS1	1.08174	94.5125	0.39568	2.73388	0.0062592	0.0990304	up
MAP3K12	1.08247	1571.44	0.19379	5.58576	2.32686e-08	6.50159e-06	up
SLC7A8	1.08888	441.932	0.211058	5.15913	2.48097e-07	4.48058e-05	up
USP46-DT	1.09265	109.718	0.316965	3.44723	0.000566374	0.0224263	up
CCDC153	1.09678	103.798	0.384356	2.85356	0.00432318	0.0817367	up
TMEM59L	1.10509	897.174	0.325371	3.3964	0.000682797	0.0251531	up
MAT1A	1.10725	92.0406	0.353274	3.13424	0.00172298	0.0479614	up
HERC6	1.10843	523.95	0.216899	5.11037	3.21521e-07	5.47287e-05	up
NLRP1	1.11113	385.988	0.393926	2.82067	0.00479241	0.0862013	up
MR1	1.11249	606.243	0.281567	3.95108	7.77991e-05	0.00528499	up
KCNK3	1.11787	47.9513	0.408128	2.73902	0.00616219	0.0982653	up
PVRIG	1.1198	107.363	0.397874	2.81446	0.00488593	0.087301	up
SULT1C2	1.12113	271.221	0.329011	3.40757	0.000655431	0.0243876	up
PCDH19	1.12166	92.1947	0.317352	3.53444	0.000408636	0.0176944	up
SYNGAP1	1.12243	215.459	0.329917	3.40218	0.000668515	0.0246884	up
CALCRL	1.12503	95.0598	0.387303	2.90477	0.00367522	0.0741285	up
CD96	1.12715	87.2475	0.329735	3.41835	0.00063003	0.0238118	up
CHAC1	1.12746	194.472	0.434685	2.59375	0.00949359	0.123855	up
TSHZ1	1.12964	771.691	0.186283	6.06414	1.32663e-09	5.03745e-07	up
IRF7	1.13027	112.773	0.362512	3.11789	0.0018215	0.0497686	up
CSRP2	1.13029	1067.62	0.208959	5.40913	6.33322e-08	1.42104e-05	up
COL4A4	1.13103	846.989	0.263002	4.30048	1.70428e-05	0.00149341	up
TCN2	1.13128	129.475	0.430038	2.63064	0.00852233	0.117487	up
SH3YL1	1.13177	1200.87	0.250118	4.52495	6.04101e-06	0.000634477	up
LOC100129484	1.13267	63.6198	0.39911	2.83799	0.00453985	0.0836202	up
LONRF2	1.13399	715.203	0.329552	3.441	0.000579568	0.0225878	up
ISL2	1.13856	252.906	0.22651	5.02653	4.99431e-07	7.95277e-05	up
IDI2-AS1	1.13984	119.966	0.299382	3.80732	0.000140483	0.00852625	up
MYH7B	1.14006	125.419	0.392157	2.90716	0.00364727	0.0739896	up
GPR162	1.14328	187.664	0.34599	3.30436	0.000951928	0.0325568	up
ZCCHC12	1.14495	205.947	0.24245	4.72243	2.33044e-06	0.000297513	up
ITGA9	1.14889	138.737	0.336521	3.41402	0.000640119	0.0239988	up
HOGA1	1.15928	124.181	0.287276	4.03543	5.4503e-05	0.0040156	up
ASGR1	1.15944	49.6842	0.407146	2.84774	0.00440312	0.0825586	up
CCN1	1.16312	12183.2	0.208594	5.57599	2.46126e-08	6.62705e-06	up
ZFHX2	1.16895	228.552	0.310514	3.76455	0.000166849	0.00954005	up
ABCC2	1.16991	16177.2	0.339102	3.45003	0.000560519	0.0223138	up
IGSF9	1.17165	769.375	0.341298	3.43293	0.0005971	0.0231478	up
ATXN1-AS1	1.17235	64.5181	0.382829	3.06235	0.00219608	0.0563248	up
EGR4	1.17385	62.5177	0.426415	2.75284	0.00590806	0.0964635	up
NR4A2	1.17506	13667.8	0.266802	4.40426	1.06146e-05	0.00101414	up
MRVI1	1.17636	677.948	0.31938	3.68327	0.000230262	0.0121946	up
MTMR9LP	1.1828	355.524	0.36514	3.2393	0.00119823	0.0378559	up
ITPKC	1.18933	1182.66	0.19111	6.2233	4.86816e-10	2.18462e-07	up
LOXL4	1.19108	398.959	0.429199	2.77512	0.00551821	0.0928627	up
MCPH1-AS1	1.19164	71.7104	0.414501	2.87487	0.00404194	0.0786558	up
FRAT1	1.19292	89.6489	0.44987	2.65169	0.00800896	0.113202	up
JUN	1.19324	1455.52	0.292049	4.08576	4.39319e-05	0.00331932	up
C1R	1.19952	169.218	0.256767	4.67163	2.98817e-06	0.00035977	up
FAM111A-DT	1.20294	86.3231	0.360494	3.33693	0.000847087	0.029727	up
SAMD4A	1.20503	1847.24	0.261227	4.61295	3.96991e-06	0.000443698	up
PDE11A	1.20638	133.278	0.361523	3.33693	0.000847105	0.029727	up
MINDY1	1.20945	163.063	0.390534	3.09691	0.00195548	0.0524614	up
ATF3	1.21462	3713.84	0.183633	6.61438	3.73102e-11	2.37956e-08	up
DDX58	1.21604	900.128	0.226112	5.37801	7.53134e-08	1.66465e-05	up
C2orf78	1.21698	53.0204	0.40629	2.99536	0.00274123	0.0645278	up
ZNF608	1.21869	667.604	0.356619	3.41735	0.00063235	0.0238282	up
PRDM6	1.2246	36.4184	0.465059	2.63321	0.00845829	0.117064	up
NTF4	1.22891	83.199	0.371466	3.30826	0.000938788	0.0321817	up
SPTSSB	1.23027	224.852	0.337372	3.64663	0.000265704	0.0136153	up
CCDC187	1.23246	113.651	0.477011	2.58371	0.00977437	0.125541	up
ISG20	1.23346	160.474	0.308906	3.993	6.52435e-05	0.00460091	up
MYO7A	1.23351	351.315	0.244952	5.03572	4.76046e-07	7.67563e-05	up
SAMD9	1.25262	1109.72	0.239397	5.23241	1.67316e-07	3.30371e-05	up
BTBD19	1.25367	360.185	0.298942	4.19368	2.74461e-05	0.00229633	up
ERV3-1	1.25375	348.071	0.225703	5.55486	2.77835e-08	7.21834e-06	up
GAL3ST4	1.265	244.98	0.388693	3.25449	0.00113595	0.0366703	up
LOC105371795	1.26983	50.3317	0.477324	2.66031	0.00780689	0.111724	up
STARD4-AS1	1.27014	82.9209	0.409527	3.10149	0.00192552	0.0519297	up
LMOD1	1.27334	53.5907	0.407128	3.12762	0.0017623	0.0485994	up
CYP2J2	1.27343	60.6058	0.435763	2.92229	0.00347465	0.0720405	up
SGMS1-AS1	1.28022	108.286	0.431545	2.96659	0.0030112	0.0668584	up
IGSF1	1.28865	67.6118	0.356411	3.61563	0.00029962	0.0147411	up
CD4	1.29323	71.2123	0.362158	3.5709	0.000355754	0.0164636	up
TMEM37	1.29853	133.893	0.392076	3.31195	0.000926496	0.0319081	up
OTX1	1.3159	1029.13	0.371139	3.54558	0.000391749	0.0174216	up
CNTN1	1.31656	336.614	0.28457	4.62648	3.71939e-06	0.000430316	up
ARG2	1.32907	187.645	0.284426	4.67282	2.97096e-06	0.00035977	up
ALPK3	1.33108	184.306	0.40544	3.28306	0.00102686	0.0344044	up
CDH1	1.33252	4419.54	0.30223	4.40896	1.03868e-05	0.000998824	up
BATF2	1.33264	95.2082	0.437494	3.04608	0.00231846	0.0582775	up
HPX	1.33453	60.3259	0.421124	3.16897	0.00152982	0.0441106	up
PRR15L	1.33956	81.7796	0.486139	2.75552	0.00585998	0.0958936	up
CTHRC1	1.34049	340.822	0.306781	4.36954	1.24507e-05	0.00113817	up
PLCXD2	1.34199	618.611	0.280662	4.78151	1.73986e-06	0.000232122	up
TMEM51-AS1	1.34847	65.5257	0.416305	3.23914	0.0011989	0.0378559	up
RAB37	1.36187	859.266	0.361872	3.76339	0.000167626	0.00954759	up
IRF9	1.36681	628.05	0.333822	4.09444	4.23182e-05	0.00323036	up
TTLL6	1.37034	142.141	0.383334	3.57479	0.000350514	0.0162782	up
ITGA1	1.38443	150.759	0.391	3.54074	0.000399006	0.0175743	up
SERPING1	1.38561	180.399	0.514533	2.69295	0.00708226	0.106263	up
FER1L4	1.39164	882.081	0.381333	3.64941	0.000262839	0.0136098	up
SLC4A8	1.39605	275.663	0.292992	4.7648	1.89039e-06	0.000247741	up
EPN3	1.39811	922.098	0.429011	3.25891	0.00111842	0.0363216	up
FRY	1.40066	205.485	0.444577	3.15056	0.00162958	0.0464087	up
PXDN	1.40547	2613.36	0.352631	3.98565	6.72952e-05	0.0047148	up
LINC00886	1.4062	76.1213	0.379977	3.70074	0.000214975	0.011493	up
SYNE1	1.40873	745.142	0.253833	5.54983	2.85955e-08	7.30122e-06	up
ST6GALNAC5	1.41491	167.06	0.289104	4.89412	9.87448e-07	0.000139268	up
CARNS1	1.41518	149.447	0.438554	3.22693	0.00125125	0.0387651	up
LOC90246	1.41563	163.667	0.395969	3.57511	0.000350086	0.0162782	up
C5	1.41878	37.1416	0.525329	2.70075	0.00691836	0.104759	up
SRCIN1	1.42518	111.043	0.511451	2.78654	0.00532737	0.0912058	up
GALNT3	1.4324	423.261	0.467652	3.06296	0.00219161	0.0563248	up
COL16A1	1.43673	157.599	0.289591	4.96126	7.00385e-07	0.00010372	up
MRC2	1.44027	2345.65	0.38084	3.78184	0.000155674	0.00913947	up
COL4A3	1.44166	685.658	0.370994	3.88593	0.000101938	0.00651544	up
C6orf223	1.45197	1033.8	0.222681	6.52042	7.01124e-11	3.7082e-08	up
DIRAS3	1.45491	78.6569	0.397712	3.65819	0.000254002	0.0133387	up
GLIPR1L1	1.45622	57.0985	0.389945	3.73443	0.000188138	0.0103747	up
TSC22D3	1.45835	716.185	0.283235	5.14891	2.62005e-07	4.66883e-05	up
LINC02615	1.45926	50.3349	0.447237	3.26282	0.00110308	0.0359812	up
ARID5B	1.46282	1649.3	0.20604	7.09969	1.25037e-12	1.23445e-09	up
P2RX7	1.46406	198.174	0.282944	5.17438	2.28668e-07	4.23307e-05	up
PADI2	1.46504	291.023	0.414026	3.53851	0.000402387	0.017578	up
LINC02593	1.47084	205.706	0.332697	4.42096	9.82635e-06	0.000951101	up
BMF	1.47362	147.022	0.319507	4.61217	3.98486e-06	0.000443698	up
LOC100506098	1.48404	66.774	0.403811	3.67508	0.000237777	0.0125311	up
SAMD11	1.48886	520.548	0.297575	5.00333	5.63481e-07	8.87722e-05	up
PARP10	1.49427	98.8875	0.522102	2.86203	0.00420931	0.0802261	up
RFPL2	1.50268	40.1119	0.468545	3.20712	0.00134071	0.0406856	up
LINC00535	1.50487	72.5091	0.389316	3.86542	0.000110897	0.00701823	up
CIBAR2	1.52371	46.536	0.480228	3.17288	0.00150933	0.0437411	up
PDGFC	1.53566	916.192	0.413634	3.71261	0.000205133	0.0110668	up
ANXA9	1.53673	208.016	0.375926	4.08784	4.35399e-05	0.00330658	up
MEIS2	1.54294	946.068	0.211199	7.30559	2.76045e-13	2.91997e-10	up
METTL7A	1.54813	240.938	0.43998	3.51864	0.00043376	0.0184056	up
SCN4B	1.56186	72.3707	0.568006	2.74973	0.0059644	0.0966949	up
PDE1A	1.56254	32.5011	0.513828	3.04097	0.00235816	0.0589898	up
ARMC12	1.57065	71.6847	0.478676	3.28125	0.0010335	0.0345486	up
PTEN	1.57806	55.4086	0.550412	2.86704	0.00414327	0.0793062	up
GUSBP1	1.59087	40.5023	0.564905	2.81617	0.00485998	0.0870271	up
ABCA12	1.59556	156.218	0.537646	2.96769	0.00300051	0.066819	up
SPNS3	1.60086	26.8614	0.59113	2.70814	0.0067662	0.1033	up
NPR3	1.6037	79.514	0.400963	3.99962	6.34436e-05	0.00449763	up
TMEM125	1.6257	315.067	0.405592	4.00822	6.11787e-05	0.00440662	up
FAM157B	1.62599	103.53	0.458561	3.54586	0.000391337	0.0174216	up
MAN1A1	1.64095	11016.9	0.360431	4.55274	5.29508e-06	0.000564135	up
RNF224	1.66274	40.8012	0.559445	2.97213	0.00295739	0.0664583	up
MAST4	1.67573	95.1821	0.6337	2.64436	0.00818453	0.114886	up
EPSTI1	1.67647	31.407	0.564588	2.96937	0.00298412	0.0666544	up
EGR2	1.68084	1190.91	0.32475	5.17581	2.26929e-07	4.23307e-05	up
GPC3	1.68601	52.6057	0.650095	2.59348	0.00950096	0.123855	up
MTUS2	1.69934	20.2745	0.643313	2.64155	0.00825285	0.115407	up
NCALD	1.71633	58.8197	0.493705	3.47644	0.000508123	0.021019	up
TSPAN7	1.72156	206.707	0.455308	3.78109	0.000156141	0.00913947	up
TMEM88	1.7275	39.5971	0.502904	3.43505	0.000592441	0.0230275	up
IFIT3	1.72935	155.81	0.369079	4.68558	2.79166e-06	0.000347409	up
TFPI	1.73322	1747.64	0.25227	6.8705	6.39773e-12	5.57318e-09	up
IL21R	1.73774	23.2748	0.612167	2.83867	0.00453013	0.0835452	up
CXCL8	1.75168	70.5382	0.539672	3.24582	0.00117112	0.0374581	up
CSDC2	1.76718	20.3024	0.623959	2.83221	0.00462282	0.0846221	up
TRPV6	1.77322	33.9883	0.672758	2.63575	0.00839522	0.116468	up
MBNL3	1.77679	877.242	0.383557	4.6324	3.61456e-06	0.000428224	up
CYP4F2	1.78542	78.7743	0.518077	3.44624	0.000568444	0.0224482	up
RNF157-AS1	1.7858	43.0753	0.603544	2.95885	0.00308789	0.0676118	up
PRKG1	1.78808	86.3933	0.60768	2.94246	0.00325612	0.0692127	up
PARD3B	1.79046	65.7744	0.580839	3.08255	0.00205236	0.0541771	up
IFNE	1.80231	27.7945	0.645255	2.79317	0.00521947	0.0904391	up
CCDC80	1.80283	59.0215	0.429503	4.19747	2.69915e-05	0.00227112	up
GALNT5	1.80371	1470.1	0.180971	9.9668	2.12983e-23	1.05136e-19	up
CYP3A5	1.80872	87.9815	0.351616	5.14402	2.68916e-07	4.68515e-05	up
BST2	1.82153	102.965	0.513974	3.54401	0.000394097	0.0174736	up
PRKAA2	1.82316	475.092	0.472307	3.86011	0.000113334	0.00714199	up
IQCN	1.83213	167.797	0.328947	5.56969	2.552e-08	6.74867e-06	up
THBS1	1.83867	3240.56	0.283348	6.48907	8.6365e-11	4.41027e-08	up
NAALADL2	1.85027	78.1621	0.495982	3.73051	0.000191092	0.0104424	up
NFASC	1.86721	110.97	0.407318	4.58414	4.5585e-06	0.000496373	up
CCDC184	1.86955	53.2058	0.450583	4.14917	3.33679e-05	0.00266787	up
LOC285847	1.87574	93.2831	0.532962	3.51946	0.00043242	0.0184015	up
CALHM5	1.8919	50.0506	0.443358	4.26721	1.97936e-05	0.00170775	up
GBP2	1.89625	47.1786	0.653464	2.90185	0.00370969	0.0743393	up
EPHA4	1.93302	238.537	0.343212	5.63214	1.77991e-08	5.16836e-06	up
SOCS1	1.93493	68.0931	0.404263	4.78631	1.69878e-06	0.0002308	up
ATOH8	1.95159	142.002	0.349342	5.58646	2.31742e-08	6.50159e-06	up
OASL	1.95325	289.984	0.353904	5.51914	3.40667e-08	8.40822e-06	up
TAGLN3	1.95394	32.0314	0.704766	2.77247	0.0055633	0.0932209	up
MUC12	1.95626	110.861	0.67619	2.89306	0.00381509	0.0758673	up
TMPRSS7	1.959	108.884	0.394615	4.96434	6.89355e-07	0.000103118	up
LOC100130370	1.96055	43.1831	0.708363	2.76772	0.00564498	0.0937181	up
NR4A3	1.97397	4333.44	0.344329	5.73281	9.87829e-09	3.1125e-06	up
ZMAT1	1.97562	79.5538	0.671242	2.94324	0.00324801	0.0692127	up
MACC1	1.97726	1396.87	0.296136	6.67686	2.44108e-11	1.72142e-08	up
MEF2C	1.99373	1244.06	0.670687	2.97267	0.00295218	0.0664583	up
PTPRVP	2.01005	40.1223	0.653758	3.07461	0.00210778	0.0551219	up
FNDC1	2.01453	49.7015	0.63475	3.17373	0.00150493	0.0436991	up
IFI6	2.01794	334.305	0.352585	5.72327	1.04495e-08	3.2239e-06	up
ATP8A1	2.0297	230.32	0.34846	5.82477	5.71912e-09	1.84118e-06	up
LBH	2.03031	42.4149	0.611544	3.31997	0.000900258	0.0311493	up
C1QTNF2	2.03314	13.0868	0.783506	2.59493	0.00946114	NA	up
EGR3	2.04052	2259.73	0.312628	6.52699	6.71027e-11	3.7082e-08	up
COL21A1	2.04442	15.0603	0.776669	2.63229	0.00848118	NA	up
RUBCNL	2.04675	25.7671	0.639805	3.19902	0.00137896	0.0412547	up
IFIT2	2.04703	162.465	0.511252	4.00396	6.22913e-05	0.00445639	up
ASCL5	2.05142	17.0994	0.706615	2.90316	0.00369416	0.0741285	up
AFAP1-AS1	2.05343	25.4923	0.752773	2.72782	0.00637547	0.0999875	up
BCL11A	2.071	30.5302	0.778292	2.66096	0.00779185	0.111724	up
CREB5	2.07634	51.3675	0.57861	3.5885	0.00033258	0.0159391	up
SELENOP	2.07638	196.853	0.437574	4.74522	2.08284e-06	0.000270568	up
ZNF780B	2.09106	75.0354	0.740477	2.82394	0.0047437	0.0858016	up
YPEL4	2.09126	22.237	0.629151	3.32395	0.000887525	0.0307807	up
GLIS3	2.10347	255.566	0.377014	5.57928	2.4152e-08	6.62347e-06	up
KLHL41	2.11566	19.3992	0.68534	3.08703	0.00202169	0.0536405	up
ABCA4	2.13301	70.4442	0.408966	5.21562	1.83203e-07	3.52345e-05	up
SLC47A1	2.13811	34.6569	0.689489	3.10101	0.00192865	0.0519297	up
MAP2	2.14718	804.797	0.2349	9.14082	6.19829e-20	2.29476e-16	up
GPR15	2.15799	252.619	0.328318	6.57287	4.93559e-11	2.92364e-08	up
TMC1	2.19794	19.2403	0.66595	3.30046	0.000965273	0.032788	up
CEND1	2.19975	39.0016	0.723844	3.03899	0.00237376	0.0592799	up
MYRIP	2.21374	40.7133	0.727901	3.04127	0.00235584	0.0589898	up
C2CD4D-AS1	2.22898	28.0105	0.792792	2.81156	0.00493018	0.0873302	up
RGS4	2.24256	37.2842	0.740951	3.0266	0.00247325	0.0611459	up
F5	2.24909	88.8153	0.471583	4.76924	1.8492e-06	0.000244507	up
NPAS4	2.26356	31.4892	0.55134	4.10555	4.03346e-05	0.00311102	up
AKR1C3	2.27375	37.4721	0.762397	2.98237	0.00286025	0.0654674	up
TMPRSS13	2.28115	27.129	0.606768	3.75952	0.000170242	0.00965942	up
HMCN1	2.28584	220.442	0.364699	6.26775	3.66304e-10	1.74987e-07	up
TMEM251	2.28696	47.0562	0.803548	2.84607	0.00442621	0.0827423	up
CT45A1	2.29682	16.319	0.745609	3.08046	0.00206678	0.0544608	up
GPR87	2.3001	305.278	0.347999	6.60949	3.8564e-11	2.37956e-08	up
LPAR6	2.30407	25.3317	0.657163	3.50608	0.00045476	0.0191867	up
PTGS2	2.30897	154.198	0.348068	6.63368	3.27429e-11	2.20404e-08	up
RCAN2	2.31657	135.416	0.501395	4.62024	3.83289e-06	0.000440009	up
TMPRSS4	2.32249	40.1558	0.613018	3.78861	0.000151491	0.0089933	up
A2M	2.39615	26.8702	0.691817	3.46357	0.000533064	0.0215687	up
TNNC1	2.4823	208.711	0.304898	8.14143	3.90643e-16	8.26434e-13	up
SLC1A2	2.48907	15.9526	0.740014	3.36354	0.000769494	0.0279986	up
LOC107984282	2.49524	46.7061	0.470138	5.30746	1.11164e-07	2.35176e-05	up
PAH	2.54952	52.7253	0.580548	4.39158	1.1253e-05	0.00106824	up
IFI44	2.54993	35.7812	0.680272	3.74839	0.00017797	0.00998318	up
AFAP1L2	2.55369	215.709	0.380397	6.71322	1.90377e-11	1.40965e-08	up
TACSTD2	2.56379	679.058	0.891315	2.87642	0.0040222	0.0784779	up
OAS1	2.56967	44.3034	0.757007	3.39451	0.00068751	0.0252639	up
MAPK10	2.57557	23.4281	0.856613	3.00669	0.00264105	0.0635957	up
MAMDC2	2.57659	344.672	0.90732	2.83978	0.00451444	0.0833595	up
IFIT1	2.59727	766.048	0.289843	8.96094	3.2192e-19	7.94551e-16	up
CCN3	2.63256	271.868	0.439681	5.98744	2.13172e-09	7.34155e-07	up
PROM2	2.64444	305.758	0.511293	5.17205	2.31534e-07	4.23307e-05	up
IL1RN	2.64562	11.783	0.894847	2.9565	0.00311148	NA	up
WFDC21P	2.65887	41.6751	0.819012	3.24644	0.00116859	0.0374581	up
ASTL	2.69538	52.5002	0.440037	6.12534	9.04899e-10	3.7224e-07	up
SEMA3C	2.69632	2971.41	0.173462	15.5442	1.74192e-54	2.5796e-50	up
SLAMF7	2.69987	16.7436	0.747286	3.6129	0.000302794	0.0148358	up
ACP3	2.72874	21.364	0.74648	3.65548	0.000256702	0.0134329	up
KRT17	2.75984	19.0038	0.77993	3.53858	0.000402289	0.017578	up
LOC283194	2.76584	8.08061	1.03488	2.67261	0.00752629	NA	up
PRUNE2	2.79475	84.1189	0.466746	5.98773	2.12785e-09	7.34155e-07	up
SLFN12	2.80963	12.3471	1.08076	2.59968	0.00933108	NA	up
PRSS22	2.81407	23.2328	0.798778	3.52297	0.000426744	0.0182649	up
MYO18B	2.86084	16.6498	1.02937	2.7792	0.00544926	0.0922264	up
MOAP1	2.91739	157.946	0.591199	4.9347	8.02746e-07	0.000114622	up
FLRT3	2.939	40.1535	0.841592	3.49219	0.000479081	0.0200415	up
RBBP8NL	3.02912	58.6823	0.677119	4.47354	7.69347e-06	0.00078894	up
VTCN1	3.14838	20.3747	0.720988	4.36675	1.26108e-05	0.00114573	up
CAPN13	3.16887	29.1902	0.985402	3.21582	0.00130074	0.0397167	up
PLA2G4D	3.26462	45.7354	0.540115	6.04431	1.50049e-09	5.5552e-07	up
GBP5	3.44723	20.9964	0.800272	4.30758	1.65051e-05	0.00147243	up
HLA-B	3.5715	98.7142	1.16297	3.07101	0.00213334	0.0554257	up
VGLL3	3.84349	131.053	0.589283	6.52232	6.92285e-11	3.7082e-08	up
CA9	3.86476	83.4805	1.31088	2.94822	0.00319604	0.0689945	up
SPTLC3	4.13971	20.6182	0.912284	4.53774	5.68603e-06	0.00060146	up
TCF4	4.20782	5.46948	1.53069	2.74897	0.00597831	NA	up
ENPP2	4.21544	14.2982	1.02951	4.09461	4.22871e-05	NA	up
PLA2G4F	4.40187	6.05784	1.59519	2.75947	0.00578961	NA	up
RERG	4.61303	11.1066	1.19164	3.87115	0.000108322	NA	up
F2RL2	4.63169	11.4008	1.72221	2.68938	0.00715839	NA	up
MUC4	4.79474	8.35136	1.73774	2.75918	0.00579459	NA	up
C1orf87	5.00976	5.1043	1.75168	2.85997	0.00423677	NA	up
AQP4	5.08092	5.35306	1.73942	2.92104	0.00348862	NA	up
ACSM1	5.15863	10.3703	1.35431	3.80903	0.000139511	NA	up
HEPH	5.7228	53.6377	0.72885	7.85182	4.10048e-15	5.52036e-12	up
TMEFF2	5.77168	4.16067	2.19897	2.62472	0.008672	NA	up
ADGRL2	5.84316	34.3554	2.24624	2.6013	0.00928711	0.122727	up
DUSP14	6.22905	11.3742	1.54149	4.04092	5.32418e-05	NA	up
LINC01132	6.67168	7.77954	1.71986	3.8792	0.0001048	NA	up
COL3A1	8.70085	1545.38	1.14369	7.60768	2.79064e-14	3.17897e-11	up
EPOP	9.21257	45.7169	2.76927	3.32672	0.000878746	0.0305478	up
