# Supplementary material for: STAG2 regulates polycomb and differentiation in urothelial precursors and bladder cancer
Source: PLoS One. 2025 Oct 15;20(10):e0333128. doi: 10.1371/journal.pone.0333128 (PMC12527211; doi:10.1371/journal.pone.0333128)
Supplement: S3 Table — GSEA signatures meeting a threshold of FDR < 0.05 are listed. “SIZE” is the number of genes contained in the gene set. “ES” is the Enrichment Score. “NES” is the Normalized Enrichment Score. “FDR” is the False Discovery Rate. “RANK AT MAX” is the position in the ranked gene list where the maximum ES is reached. “LEADING EDGE” is the subset of genes within a gene set that contributes most to the ES. (XLSX) [file pone.0333128.s007.xlsx]

## Sheet: Sheet1
NAME	SIZE	ES	NES	FDR q-val	RANK AT MAX	LEADING EDGE
FARMER_BREAST_CANCER_CLUSTER_1	35	0.768766	2.0626	0	3069	tags=63%, list=14%, signal=73%
SANA_RESPONSE_TO_IFNG_UP	64	0.663139	1.90552	0.00907348	5536	tags=67%, list=25%, signal=89%
TAKEDA_TARGETS_OF_NUP98_HOXA9_FUSION_3D_DN	21	0.761686	1.88769	0.00907064	3579	tags=62%, list=16%, signal=74%
HECKER_IFNB1_TARGETS	80	0.636681	1.86916	0.0113393	5618	tags=69%, list=25%, signal=92%
MIKKELSEN_MCV6_LCP_WITH_H3K27ME3	19	0.763613	1.86134	0.0117088	3203	tags=63%, list=14%, signal=74%
DAUER_STAT3_TARGETS_DN	44	0.664372	1.80797	0.0365608	5367	tags=68%, list=24%, signal=90%
MOSERLE_IFNA_RESPONSE	30	0.688881	1.79626	0.0412388	5405	tags=77%, list=24%, signal=101%
WP_FIBROTIC_RESPONSE_OF_HUMAN_TRABECULAR_MESHWORK_CELLS_TO_TRANSFORMING_GROWTH_FACTORBETA_3_TGFB3_AND_AUTOTAXIN_ENPP2_OR_ATX_IN_AQUEOUS_HUMOR	15	0.756435	1.75823	0.0455503	3486	tags=60%, list=16%, signal=71%
NEWMAN_ERCC6_TARGETS_DN	34	0.653434	1.76526	0.0465419	3858	tags=65%, list=17%, signal=78%
UROSEVIC_RESPONSE_TO_IMIQUIMOD	18	0.726273	1.75293	0.0468043	4670	tags=67%, list=21%, signal=84%
REACTOME_SCAVENGING_BY_CLASS_A_RECEPTORS	17	0.74002	1.75973	0.0479111	3438	tags=35%, list=16%, signal=42%
WP_TYPE_II_INTERFERON_SIGNALING	29	0.676617	1.76623	0.0496477	4341	tags=48%, list=20%, signal=60%
